# Supplementary material for: Effects of microbes in pig farms on occupational exposed persons and the environment
Source: AMB Express. 2023 Nov 30;13:136. doi: 10.1186/s13568-023-01631-x (PMC10689614; doi:10.1186/s13568-023-01631-x)
Supplement: Supplementary file 2 — Additional file 2: Volcano diagram table. [file 13568_2023_1631_MOESM2_ESM.csv]

Figure 3 A	ASVs level: farmer vs non-exposed
			baseMean	log2FoldChange	lfcSE	stat	pvalue	padj	sig
	ASV_186981	d__Bacteria;p__Firmicutes;c__Clostridia;o__Clostridiales;f__Lachnospiraceae;g__Coprococcus_2	142.9240795	-29.33702072	3.674581635	-7.983771661	1.42E-15	4.78E-11	down
	ASV_345197	d__Bacteria;p__Firmicutes;c__Clostridia;o__Clostridiales;f__Lachnospiraceae;g__Roseburia	23.44418451	-26.80266584	3.6758181	-7.291619202	3.06E-13	4.13E-09	down
	ASV_92871	d__Bacteria;p__Bacteroidetes;c__Bacteroidia;o__Bacteroidales;f__Prevotellaceae;g__Paraprevotella	22.0185167	-26.71255881	3.67591263	-7.266918857	3.68E-13	4.13E-09	down
	ASV_266823	d__Bacteria;p__Tenericutes;c__Mollicutes;o__Mollicutes_RF39;f__Mollicutes_RF39;g__Mollicutes_RF39	38.40352895	-12.19904329	3.675234565	-3.319255703	0.000902577	0.970033496	down
	ASV_332691	d__Bacteria;p__Firmicutes;c__Clostridia;o__Clostridiales;f__Ruminococcaceae;g__Faecalibacterium	33.91254726	-10.05979073	3.672019272	-2.739580047	0.006151773	0.970033496	down
	ASV_169447	d__Bacteria;p__Bacteroidetes;c__Bacteroidia;o__Bacteroidales;f__Prevotellaceae;g__Prevotella_2	31.04451046	-8.951009833	3.670179397	-2.438848041	0.014734163	0.970033496	down
	ASV_115070	d__Bacteria;p__Firmicutes;c__Clostridia;o__Clostridiales;f__Lachnospiraceae;g__Agathobacter	30.06561841	-8.791205281	3.669975175	-2.395439986	0.016600432	0.970033496	down
	ASV_92035	d__Bacteria;p__Firmicutes;c__Clostridia;o__Clostridiales;f__Lachnospiraceae;g__Coprococcus_2	15.40056202	-8.519419271	3.672677011	-2.319675606	0.020358432	0.970033496	down
	ASV_337989	d__Bacteria;p__Firmicutes;c__Clostridia;o__Clostridiales;f__Lachnospiraceae;g__Coprococcus_2	14.03571722	-8.385359999	3.672896033	-2.28303767	0.02242815	0.970033496	down
	ASV_304777	d__Bacteria;p__Firmicutes;c__Clostridia;o__Clostridiales;f__Ruminococcaceae;g__Ruminococcaceae_UCG-014	12.496043	-8.21929202	3.67319703	-2.237639842	0.025244551	0.970033496	down
	ASV_112276	d__Bacteria;p__Firmicutes;c__Clostridia;o__Clostridiales;f__Lachnospiraceae;g__Lachnospiraceae_NK4A136_group	10.51973597	-7.969279146	3.673720508	-2.169266586	0.03006245	0.970033496	down
	ASV_155086	d__Bacteria;p__unclassified_Bacteria;c__unclassified_Bacteria;o__unclassified_Bacteria;f__unclassified_Bacteria;g__unclassified_Bacteria	8.108536064	-7.352499223	3.67415859	-2.001138231	0.045377495	0.970033496	down
	ASV_133662	d__Bacteria;p__Firmicutes;c__Bacilli;o__Lactobacillales;f__Streptococcaceae;g__Streptococcus	5.084516572	3.272050825	1.570778978	2.083075258	0.037244364	0.970033496	up
	ASV_311074	d__Bacteria;p__Proteobacteria;c__Gammaproteobacteria;o__Enterobacteriales;f__Enterobacteriaceae;g__Escherichia-Shigella	3551.509672	3.921860829	1.641584431	2.389070433	0.016891064	0.970033496	up
	ASV_111920	d__Bacteria;p__Firmicutes;c__Clostridia;o__Clostridiales;f__Peptostreptococcaceae;g__Terrisporobacter	40.43848535	6.980267295	1.604527998	4.350355559	1.36E-05	0.076315109	up
	ASV_57963	d__Bacteria;p__Firmicutes;c__Clostridia;o__Clostridiales;f__Clostridiaceae_1;g__Clostridium_sensu_stricto_1	45.0309498	7.04986777	2.07750379	3.393431966	0.000690227	0.970033496	up
	ASV_192153	d__Bacteria;p__Firmicutes;c__Clostridia;o__Clostridiales;f__Ruminococcaceae;g__Faecalibacterium	2.331607421	19.66222031	3.752099626	5.240324691	1.60E-07	0.001080031	up
	ASV_101783	d__Bacteria;p__Bacteroidetes;c__Bacteroidia;o__Bacteroidales;f__Prevotellaceae;g__Prevotella_9	18.82405822	22.53471081	3.746207815	6.015339225	1.80E-09	1.51E-05	up
Figure 3 B	genera level: farmer vs non-exposed
			baseMean	log2FoldChange	lfcSE	stat	pvalue	padj	sig
		d__Bacteria;p__Firmicutes;c__Clostridia;o__Clostridiales;f__Peptostreptococcaceae;g__Terrisporobacter	60.12357007	5.215462596	1.447997338	3.601845432	0.000315966	0.194319225	up
		d__Bacteria;p__Firmicutes;c__Bacilli;o__Lactobacillales;f__Enterococcaceae;g__Enterococcus	11.8671202	6.112663696	2.220173366	2.753237108	0.005900914	0.996442554	up
		d__Bacteria;p__Proteobacteria;c__Gammaproteobacteria;o__unclassified_Gammaproteobacteria;f__unclassified_Gammaproteobacteria;g__unclassified_Gammaproteobacteria	3.903967877	3.608550308	1.329126373	2.714979089	0.006627996	0.996442554	up
		d__Bacteria;p__Firmicutes;c__Erysipelotrichia;o__Erysipelotrichales;f__Erysipelotrichaceae;g__Turicibacter	123.2347306	3.277198506	1.242075204	2.638486377	0.008327705	0.996442554	up
		d__Bacteria;p__Firmicutes;c__Clostridia;o__Clostridiales;f__Clostridiaceae_1;g__Clostridium_sensu_stricto_1	139.0833489	2.460737152	1.00112137	2.457980845	0.013972063	0.996442554	up
		d__Bacteria;p__Bacteroidetes;c__Bacteroidia;o__Bacteroidales;f__Prevotellaceae;g__Prevotella_7	8.159028058	5.573414813	2.583770598	2.157085779	0.030998981	0.996442554	up
		d__Bacteria;p__Proteobacteria;c__Gammaproteobacteria;o__Betaproteobacteriales;f__Nitrosomonadaceae;g__Nitrosomonas	3.971847561	4.520775121	2.223567608	2.033117907	0.042040612	0.996442554	up
Figure 5 C	Genus level:windscreen inside pig house vs windscreen outside pig house of pig farm A
			baseMean	log2FoldChange	lfcSE	stat	pvalue	padj	sig
		p__Firmicutes;c__Clostridia;o__Clostridiales;f__Peptostreptococcaceae;g__Terrisporobacter;	3101.29579	6.776310799	0.518881229	13.05946413	5.61E-39	4.47E-36	up
		p__Firmicutes;c__Clostridia;o__Clostridiales;f__Peptostreptococcaceae;g__Romboutsia;	1360.347268	5.793862073	0.529187777	10.94859391	6.75E-28	2.69E-25	up
		p__Firmicutes;c__Erysipelotrichia;o__Erysipelotrichales;f__Erysipelotrichaceae;g__Turicibacter;	1872.236958	6.551680277	0.713296415	9.185073883	4.11E-20	8.18E-18	up
		p__Firmicutes;c__Clostridia;o__Clostridiales;f__Clostridiaceae_1;g__Clostridium_sensu_stricto_1;	5768.792211	6.256142197	0.686928346	9.107415984	8.44E-20	1.34E-17	up
		p__Firmicutes;c__Bacilli;o__Lactobacillales;f__Streptococcaceae;g__Streptococcus;	313.5567885	4.21809898	0.549403749	7.677594103	1.62E-14	1.61E-12	up
		p__Firmicutes;c__Clostridia;o__Clostridiales;f__Peptostreptococcaceae;g__unclassified_Peptostreptococcaceae;	139.6602352	6.580330425	0.912087675	7.214581013	5.41E-13	2.05E-11	up
		p__Firmicutes;c__Clostridia;o__Clostridiales;f__Lachnospiraceae;g__Lachnospiraceae_UCG-007;	131.7316733	10.27972221	1.458394591	7.048656288	1.81E-12	5.55E-11	up
		p__Firmicutes;c__Clostridia;o__Clostridiales;f__Lachnospiraceae;g__Cellulosilyticum;	182.9007796	8.816571443	1.387727481	6.353244109	2.11E-10	2.94E-09	up
		p__Firmicutes;c__Bacilli;o__Bacillales;f__Staphylococcaceae;g__Staphylococcus;	174.7063401	10.68704048	1.737608587	6.150430285	7.73E-10	8.66E-09	up
		p__Firmicutes;c__Clostridia;o__Clostridiales;f__unclassified_Clostridiales;g__unclassified_Clostridiales;	50.92541917	8.908475966	1.448919151	6.148359596	7.83E-10	8.66E-09	up
		p__Firmicutes;c__Bacilli;o__Bacillales;f__Staphylococcaceae;g__unclassified_Staphylococcaceae;	39.28267686	8.534083621	1.396280844	6.112010817	9.84E-10	1.07E-08	up
		p__Firmicutes;c__unclassified_Firmicutes;o__unclassified_Firmicutes;f__unclassified_Firmicutes;g__unclassified_Firmicutes;	81.2982587	5.712518503	0.938330985	6.087956802	1.14E-09	1.21E-08	up
		p__Firmicutes;c__Bacilli;o__Bacillales;f__Staphylococcaceae;g__Nosocomiicoccus;	57.48350847	9.08347317	1.492344319	6.086714075	1.15E-09	1.21E-08	up
		p__Firmicutes;c__Clostridia;o__Clostridiales;f__Clostridiaceae_1;g__unclassified_Clostridiaceae_1;	42.78293206	8.657177029	1.432067325	6.04523047	1.49E-09	1.48E-08	up
		p__Firmicutes;c__Bacilli;o__Lactobacillales;f__Carnobacteriaceae;g__Alloiococcus;	49.19879756	8.858953619	1.490244368	5.944631505	2.77E-09	2.66E-08	up
		p__Firmicutes;c__Bacilli;o__Lactobacillales;f__Aerococcaceae;g__Aerococcus;	303.8219537	7.929718894	1.366268423	5.803924588	6.48E-09	5.54E-08	up
		p__Firmicutes;c__Bacilli;o__Lactobacillales;f__Carnobacteriaceae;g__uncultured;	51.91677045	8.936636929	1.583355768	5.644111772	1.66E-08	1.27E-07	up
		p__Firmicutes;c__Clostridia;o__Clostridiales;f__Peptostreptococcaceae;g__Intestinibacter;	41.99896493	8.630408804	1.540733893	5.601492148	2.13E-08	1.55E-07	up
		p__Actinobacteria;c__Actinobacteria;o__Corynebacteriales;f__Corynebacteriaceae;g__Corynebacterium_1;	718.0319921	8.571195056	1.534219889	5.586679665	2.31E-08	1.67E-07	up
		p__Firmicutes;c__Bacilli;o__Lactobacillales;f__Carnobacteriaceae;g__Atopostipes;	39.2900869	8.534661631	1.57601067	5.415357772	6.12E-08	3.72E-07	up
		p__Firmicutes;c__Bacilli;o__Lactobacillales;f__Aerococcaceae;g__Ignavigranum;	70.23922955	9.372674409	1.818473701	5.154143502	2.55E-07	1.38E-06	up
		p__Firmicutes;c__Clostridia;o__Clostridiales;f__Family_XI;g__Helcococcus;	127.2809387	7.909832355	1.55100767	5.099802217	3.40E-07	1.73E-06	up
		p__Firmicutes;c__Bacilli;o__Bacillales;f__Staphylococcaceae;g__Macrococcus;	18.79240735	7.470958869	1.53561202	4.865134403	1.14E-06	5.26E-06	up
		p__Firmicutes;c__Bacilli;o__Bacillales;f__Staphylococcaceae;g__Jeotgalicoccus;	260.8050031	6.717429195	1.410177709	4.763533809	1.90E-06	8.32E-06	up
		p__Firmicutes;c__Bacilli;o__Lactobacillales;f__Streptococcaceae;g__Lactococcus;	18.42709709	7.441814472	1.56456633	4.75647106	1.97E-06	8.45E-06	up
		p__Actinobacteria;c__Actinobacteria;o__Micrococcales;f__Micrococcaceae;g__Micrococcus;	48.07039821	8.09964658	1.745652506	4.639896285	3.49E-06	1.44E-05	up
		p__Firmicutes;c__Clostridia;o__Clostridiales;f__Lachnospiraceae;g__Lachnoclostridium_10;	16.15604848	7.251752982	1.566356116	4.629696215	3.66E-06	1.50E-05	up
		p__Firmicutes;c__Bacilli;o__Lactobacillales;f__Carnobacteriaceae;g__Jeotgalibaca;	48.71253699	7.360936617	1.596145046	4.611696558	3.99E-06	1.60E-05	up
		p__Firmicutes;c__Clostridia;o__Clostridiales;f__Ruminococcaceae;g__Ruminococcaceae_UCG-014;	47.14448881	3.165399635	0.687458409	4.604496207	4.13E-06	1.65E-05	up
		p__Firmicutes;c__Clostridia;o__Clostridiales;f__Clostridiaceae_1;g__Sarcina;	86.25892801	4.749231151	1.051413643	4.516995934	6.27E-06	2.41E-05	up
		p__Firmicutes;c__Clostridia;o__Clostridiales;f__Clostridiaceae_1;g__Clostridium_sensu_stricto_6;	12.77997562	6.913593164	1.538136934	4.494783923	6.96E-06	2.64E-05	up
		p__Firmicutes;c__Clostridia;o__Clostridiales;f__Family_XI;g__W5053;	92.40990697	6.290503916	1.417428896	4.437967883	9.08E-06	3.30E-05	up
		p__Firmicutes;c__Bacilli;o__Lactobacillales;f__Enterococcaceae;g__Enterococcus;	19.88306094	7.552370382	1.709407121	4.418122687	9.96E-06	3.55E-05	up
		p__Actinobacteria;c__Actinobacteria;o__Corynebacteriales;f__Corynebacteriaceae;g__Corynebacterium;	407.1597305	6.352977112	1.448807663	4.384969291	1.16E-05	4.03E-05	up
		p__Firmicutes;c__Bacilli;o__unclassified_Bacilli;f__unclassified_Bacilli;g__unclassified_Bacilli;	18.84754013	6.744371587	1.565179059	4.309009596	1.64E-05	5.60E-05	up
		p__Firmicutes;c__Clostridia;o__Clostridiales;f__Lachnospiraceae;g__Lachnospiraceae_NC2004_group;	23.18335093	7.772914398	1.82805755	4.252007491	2.12E-05	7.15E-05	up
		p__Firmicutes;c__Clostridia;o__Clostridiales;f__Lachnospiraceae;g__Lachnospiraceae_AC2044_group;	6.629870837	5.967470527	1.434172601	4.160915166	3.17E-05	0.00010557	up
		p__Firmicutes;c__Clostridia;o__Clostridiales;f__Family_XI;g__Anaerococcus;	27.30162993	8.009650957	1.933360992	4.142863639	3.43E-05	0.00011376	up
		p__Firmicutes;c__Bacilli;o__Lactobacillales;f__Aerococcaceae;g__Aerosphaera;	9.862201408	6.541059693	1.587195997	4.121141754	3.77E-05	0.000122988	up
		p__Firmicutes;c__Bacilli;o__Lactobacillales;f__Aerococcaceae;g__uncultured;	7.134385173	6.072279917	1.499323265	4.050013801	5.12E-05	0.000160571	up
		p__Firmicutes;c__Bacilli;o__Lactobacillales;f__unclassified_Lactobacillales;g__unclassified_Lactobacillales;	25.13324851	5.379678087	1.328992186	4.047938086	5.17E-05	0.000161294	up
		p__Firmicutes;c__Clostridia;o__Clostridiales;f__Clostridiaceae_1;g__uncultured;	7.066794069	6.059175753	1.501782153	4.034656917	5.47E-05	0.000168709	up
		p__Firmicutes;c__Bacilli;o__Lactobacillales;f__Aerococcaceae;g__Facklamia;	157.5138818	6.957701127	1.779389448	3.910162069	9.22E-05	0.000273949	up
		p__Actinobacteria;c__Actinobacteria;o__Micrococcales;f__Brevibacteriaceae;g__Brevibacterium;	11.40179224	6.750354938	1.74297096	3.872901554	0.000107547	0.000317065	up
		p__Actinobacteria;c__Actinobacteria;o__Micrococcales;f__Dermatophilaceae;g__Dermatophilus;	30.08519787	8.149619349	2.113523086	3.855940539	0.000115286	0.00033738	up
		p__Firmicutes;c__Bacilli;o__Lactobacillales;f__Carnobacteriaceae;g__unclassified_Carnobacteriaceae;	8.959194392	6.402457097	1.699112102	3.768119295	0.000164482	0.000476101	up
		p__Actinobacteria;c__Actinobacteria;o__Actinomycetales;f__Actinomycetaceae;g__Trueperella;	18.72339047	7.465702463	1.996358156	3.739660863	0.000184269	0.000527618	up
		p__Proteobacteria;c__Gammaproteobacteria;o__Pseudomonadales;f__Moraxellaceae;g__Acinetobacter;	54.72090952	3.503981085	0.966396039	3.625823102	0.000288042	0.000793363	up
		p__Firmicutes;c__Clostridia;o__Clostridiales;f__Christensenellaceae;g__Christensenellaceae_R-7_group;	47.5984273	3.850169893	1.09815874	3.506023085	0.000454856	0.001219075	up
		p__Firmicutes;c__Clostridia;o__Clostridiales;f__Lachnospiraceae;g__[Eubacterium]_ruminantium_group;	4.898934173	5.531288859	1.596758167	3.464074255	0.00053206	0.001411732	up
		p__Firmicutes;c__Bacilli;o__Bacillales;f__unclassified_Bacillales;g__unclassified_Bacillales;	13.21572671	2.73227484	0.792948105	3.445717095	0.000569546	0.001506176	up
		p__Firmicutes;c__Clostridia;o__Clostridiales;f__Ruminococcaceae;g__[Eubacterium]_coprostanoligenes_group;	22.27746271	4.145822379	1.290495314	3.212582281	0.001315475	0.003271897	up
		p__Actinobacteria;c__Actinobacteria;o__Micrococcales;f__Dermabacteraceae;g__Brachybacterium;	32.4571527	3.855852366	1.207537853	3.193152377	0.001407287	0.003468112	up
		p__Actinobacteria;c__Actinobacteria;o__Actinomycetales;f__Actinomycetaceae;g__Arcanobacterium;	4.797519821	5.499824717	1.755282836	3.133298295	0.001728537	0.004182113	up
		p__Firmicutes;c__Clostridia;o__Clostridiales;f__Ruminococcaceae;g__Ruminococcaceae_UCG-002;	17.58614826	2.905335085	0.951549461	3.053267545	0.00226364	0.005362671	up
		p__Firmicutes;c__Bacilli;o__Lactobacillales;f__Carnobacteriaceae;g__Lacticigenium;	3.53296471	5.06152547	1.698259886	2.980418669	0.002878547	0.006584262	up
		p__Proteobacteria;c__Gammaproteobacteria;o__Pseudomonadales;f__Moraxellaceae;g__Psychrobacter;	37.39034667	2.868136865	0.979899015	2.926971883	0.003422798	0.007718265	up
		p__Actinobacteria;c__Coriobacteriia;o__Coriobacteriales;f__Eggerthellaceae;g__uncultured;	2.646263509	4.640621435	1.60805444	2.8858609	0.003903446	0.008752516	up
		p__Firmicutes;c__Clostridia;o__Clostridiales;f__Ruminococcaceae;g__Ruminococcus_1;	22.54395877	2.972799211	1.041984355	2.853017126	0.004330629	0.009602174	up
		p__Firmicutes;c__Clostridia;o__Clostridiales;f__Peptostreptococcaceae;g__Paraclostridium;	2.602957575	4.614150721	1.669164441	2.764347602	0.005703674	0.012171916	up
		p__Firmicutes;c__Bacilli;o__Lactobacillales;f__Leuconostocaceae;g__Weissella;	5.366465845	4.107267746	1.520663617	2.700970616	0.006913745	0.014369036	up
		p__Firmicutes;c__Negativicutes;o__Selenomonadales;f__Acidaminococcaceae;g__Phascolarctobacterium;	3.255260994	4.146903019	1.590406112	2.607449122	0.009121963	0.018336066	up
		p__Firmicutes;c__Clostridia;o__Clostridiales;f__Family_XIII;g__Family_XIII_AD3011_group;	29.17537642	3.496772019	1.35044478	2.589348392	0.009615775	0.019087674	up
		p__Tenericutes;c__Mollicutes;o__Mollicutes_RF39;f__Mollicutes_RF39;g__Mollicutes_RF39;	7.456837855	3.139939034	1.226736949	2.559586255	0.010479685	0.020390517	up
		p__Firmicutes;c__Clostridia;o__Clostridiales;f__Lachnospiraceae;g__Lachnospiraceae_XPB1014_group;	31.38871763	2.750646418	1.077689937	2.552354182	0.010699769	0.020722666	up
		p__Firmicutes;c__Bacilli;o__Lactobacillales;f__Lactobacillaceae;g__Lactobacillus;	215.0536476	1.390480806	0.552026969	2.518863904	0.011773415	0.022527977	up
		p__Actinobacteria;c__Actinobacteria;o__Micrococcales;f__Dermatophilaceae;g__unclassified_Dermatophilaceae;	2.736826537	4.693297178	1.871474503	2.507807171	0.012148294	0.02302391	up
		p__Firmicutes;c__Clostridia;o__Clostridiales;f__Lachnospiraceae;g__unclassified_Lachnospiraceae;	104.4136547	1.784124024	0.719863792	2.478418894	0.013196611	0.024658456	up
		p__Firmicutes;c__Negativicutes;o__Selenomonadales;f__Veillonellaceae;g__Dialister;	5.327003461	5.652100566	2.367230899	2.387642274	0.016956838	0.031244544	up
		p__Proteobacteria;c__Gammaproteobacteria;o__Oceanospirillales;f__Alcanivoracaceae;g__Alcanivorax;	5.297892247	5.642966035	2.38150387	2.369496899	0.017812304	0.03259447	up
		p__Actinobacteria;c__Actinobacteria;o__Propionibacteriales;f__Propionibacteriaceae;g__Tessaracoccus;	6.891677978	6.023920941	2.574764269	2.339600954	0.019304353	0.035163079	up
		p__Actinobacteria;c__Actinobacteria;o__Corynebacteriales;f__Corynebacteriaceae;g__uncultured;	2.116407646	4.32467902	1.912177765	2.261651139	0.023718966	0.0422378	up
		p__Firmicutes;c__Clostridia;o__Clostridiales;f__Ruminococcaceae;g__Ruminococcaceae_NK4A214_group;	35.37047952	2.683243694	1.225752549	2.189058221	0.028592609	0.049693704	up
		p__Firmicutes;c__Clostridia;o__Clostridiales;f__Family_XI;g__Murdochiella;	5.21180587	5.62124207	2.654230407	2.117842541	0.034188405	0.058524668	up
		p__Cyanobacteria;c__Melainabacteria;o__Gastranaerophilales;f__Gastranaerophilales;g__Gastranaerophilales;	4.440204654	2.663139653	1.288989329	2.066068036	0.038822056	0.065332678	up
		p__Spirochaetes;c__Spirochaetia;o__Spirochaetales;f__Spirochaetaceae;g__Treponema_2;	10.78366889	2.052028135	1.0329128	1.986642179	0.046962064	0.077395036	up
		p__Bacteroidetes;c__Bacteroidia;o__Cytophagales;f__Microscillaceae;g__uncultured;	504.3780347	-10.32081752	1.098896148	-9.391986256	5.89E-21	1.56E-18	down
		p__Acidobacteria;c__Subgroup_6;o__Subgroup_6;f__Subgroup_6;g__Subgroup_6;	306.1238399	-9.195305467	1.147387222	-8.014125737	1.11E-15	1.47E-13	down
		p__Verrucomicrobia;c__Verrucomicrobiae;o__Pedosphaerales;f__Pedosphaeraceae;g__Pedosphaeraceae;	313.4042042	-12.04422999	1.564469399	-7.698603753	1.38E-14	1.56E-12	down
		p__Acidobacteria;c__Acidobacteriia;o__Solibacterales;f__Solibacteraceae_(Subgroup_3);g__Bryobacter;	118.5486408	-10.64181725	1.389899557	-7.656536906	1.91E-14	1.69E-12	down
		p__Chloroflexi;c__Chloroflexia;o__Thermomicrobiales;f__JG30-KF-CM45;g__JG30-KF-CM45;	149.3537281	-10.97503661	1.438162312	-7.631292042	2.32E-14	1.85E-12	down
		p__Actinobacteria;c__Actinobacteria;o__Propionibacteriales;f__Nocardioidaceae;g__Nocardioides;	322.5001685	-10.66084619	1.400071699	-7.614500174	2.65E-14	1.92E-12	down
		p__Nitrospirae;c__Nitrospira;o__Nitrospirales;f__Nitrospiraceae;g__Nitrospira;	208.1595024	-11.45389296	1.513851559	-7.566060816	3.85E-14	2.55E-12	down
		p__Proteobacteria;c__Alphaproteobacteria;o__Sphingomonadales;f__Sphingomonadaceae;g__Sphingomonas;	519.2693367	-10.36279234	1.391553065	-7.446925743	9.55E-14	5.85E-12	down
		p__Chloroflexi;c__Anaerolineae;o__SBR1031;f__SBR1031;g__SBR1031;	136.4684253	-10.84493491	1.463544644	-7.410047214	1.26E-13	7.18E-12	down
		p__Actinobacteria;c__Actinobacteria;o__Frankiales;f__Geodermatophilaceae;g__Blastococcus;	106.5048067	-10.48730059	1.417225283	-7.399882512	1.36E-13	7.23E-12	down
		p__Proteobacteria;c__Alphaproteobacteria;o__Rhodobacterales;f__Rhodobacteraceae;g__Rubellimicrobium;	156.7000038	-11.04430106	1.499265596	-7.366474021	1.75E-13	8.72E-12	down
		p__Gemmatimonadetes;c__Gemmatimonadetes;o__Gemmatimonadales;f__Gemmatimonadaceae;g__uncultured;	230.9252696	-11.60365702	1.582883017	-7.330710419	2.29E-13	1.07E-11	down
		p__Proteobacteria;c__Gammaproteobacteria;o__Xanthomonadales;f__Rhodanobacteraceae;g__uncultured;	120.5039637	-10.66521179	1.460193119	-7.303973462	2.79E-13	1.23E-11	down
		p__Proteobacteria;c__Alphaproteobacteria;o__Rhizobiales;f__Devosiaceae;g__Devosia;	249.1968173	-7.583940181	1.039240064	-7.297582576	2.93E-13	1.23E-11	down
		p__Proteobacteria;c__Alphaproteobacteria;o__Sphingomonadales;f__Sphingomonadaceae;g__unclassified_Sphingomonadaceae;	169.6497362	-8.683835693	1.20025319	-7.235003216	4.66E-13	1.85E-11	down
		p__Proteobacteria;c__Alphaproteobacteria;o__Rhizobiales;f__Beijerinckiaceae;g__Microvirga;	152.9574522	-11.00936985	1.527581527	-7.207058778	5.72E-13	2.07E-11	down
		p__Cyanobacteria;c__Oxyphotobacteria;o__Oxyphotobacteria_Incertae_Sedis;f__Unknown_Family;g__Leptolyngbya_EcFYyyy-00;	189.2192235	-10.59407438	1.478576652	-7.165049147	7.78E-13	2.69E-11	down
		p__Proteobacteria;c__Deltaproteobacteria;o__Myxococcales;f__Sandaracinaceae;g__uncultured;	147.2700762	-10.9549182	1.544872461	-7.091147314	1.33E-12	4.41E-11	down
		p__Proteobacteria;c__Gammaproteobacteria;o__Betaproteobacteriales;f__TRA3-20;g__TRA3-20;	202.6164316	-11.41492079	1.61953192	-7.048283921	1.81E-12	5.55E-11	down
		p__Bacteroidetes;c__Bacteroidia;o__Cytophagales;f__Hymenobacteraceae;g__Adhaeribacter;	97.10747607	-10.35389539	1.474480737	-7.022062159	2.19E-12	6.45E-11	down
		p__Proteobacteria;c__Gammaproteobacteria;o__Betaproteobacteriales;f__Burkholderiaceae;g__Ramlibacter;	152.4911577	-11.00498977	1.58161961	-6.958050912	3.45E-12	9.81E-11	down
		p__Proteobacteria;c__Gammaproteobacteria;o__Betaproteobacteriales;f__Burkholderiaceae;g__unclassified_Burkholderiaceae;	347.0031627	-6.924220313	0.997662271	-6.940445191	3.91E-12	1.07E-10	down
		p__Actinobacteria;c__Actinobacteria;o__Micrococcales;f__Intrasporangiaceae;g__unclassified_Intrasporangiaceae;	81.65089	-10.10360289	1.464575831	-6.898654669	5.25E-12	1.39E-10	down
		p__Proteobacteria;c__Deltaproteobacteria;o__Myxococcales;f__BIrii41;g__BIrii41;	145.8930013	-10.21877708	1.496726143	-6.827419382	8.65E-12	2.17E-10	down
		p__Actinobacteria;c__Actinobacteria;o__Pseudonocardiales;f__Pseudonocardiaceae;g__Lechevalieria;	284.5295442	-11.90477529	1.744035516	-6.825993611	8.73E-12	2.17E-10	down
		p__Acidobacteria;c__Holophagae;o__Subgroup_7;f__Subgroup_7;g__Subgroup_7;	140.340201	-10.88508326	1.597038079	-6.815794442	9.37E-12	2.26E-10	down
		p__Proteobacteria;c__Alphaproteobacteria;o__Rhizobiales;f__Hyphomicrobiaceae;g__Pedomicrobium;	58.87077428	-9.632023744	1.419761152	-6.784256444	1.17E-11	2.73E-10	down
		p__Gemmatimonadetes;c__Longimicrobia;o__Longimicrobiales;f__Longimicrobiaceae;g__Longimicrobiaceae;	119.3526042	-10.65146007	1.583319343	-6.727297382	1.73E-11	3.86E-10	down
		p__Gemmatimonadetes;c__Gemmatimonadetes;o__Gemmatimonadales;f__Gemmatimonadaceae;g__Gemmatimonas;	100.715806	-10.40677559	1.547319228	-6.725681033	1.75E-11	3.86E-10	down
		p__Verrucomicrobia;c__Verrucomicrobiae;o__Chthoniobacterales;f__Chthoniobacteraceae;g__Chthoniobacter;	112.2695987	-10.5630335	1.577266421	-6.697050897	2.13E-11	4.47E-10	down
		p__Bacteroidetes;c__Bacteroidia;o__Sphingobacteriales;f__Sphingobacteriaceae;g__Pedobacter;	144.7524738	-10.92978483	1.632142729	-6.696586415	2.13E-11	4.47E-10	down
		p__Actinobacteria;c__Actinobacteria;o__Micrococcales;f__Micrococcaceae;g__unclassified_Micrococcaceae;	2180.986375	-7.42336309	1.109188709	-6.692606073	2.19E-11	4.47E-10	down
		p__Acidobacteria;c__Blastocatellia_(Subgroup_4);o__Blastocatellales;f__Blastocatellaceae;g__uncultured;	145.4821367	-10.93730472	1.641054712	-6.664801998	2.65E-11	5.27E-10	down
		p__Bacteroidetes;c__Bacteroidia;o__Chitinophagales;f__Chitinophagaceae;g__Flavisolibacter;	159.4707877	-9.645665047	1.457080147	-6.619858947	3.60E-11	6.98E-10	down
		p__Proteobacteria;c__Gammaproteobacteria;o__Betaproteobacteriales;f__Burkholderiaceae;g__Caenimonas;	90.45694745	-10.25163111	1.556014526	-6.588390362	4.45E-11	8.43E-10	down
		p__Chloroflexi;c__Anaerolineae;o__SBR1031;f__A4b;g__OLB13;	243.5140354	-11.6803584	1.774781974	-6.581291997	4.66E-11	8.63E-10	down
		p__Proteobacteria;c__Alphaproteobacteria;o__Rhizobiales;f__Xanthobacteraceae;g__uncultured;	77.26893406	-10.0242025	1.52389544	-6.578012006	4.77E-11	8.63E-10	down
		p__Proteobacteria;c__Alphaproteobacteria;o__Rhizobiales;f__Rhizobiaceae;g__Allorhizobium-Neorhizobium-Pararhizobium-Rhizobium;	129.982764	-5.340939637	0.813634388	-6.56429929	5.23E-11	9.25E-10	down
		p__Proteobacteria;c__Deltaproteobacteria;o__Myxococcales;f__Haliangiaceae;g__Haliangium;	114.5754686	-10.59252477	1.616698858	-6.551946715	5.68E-11	9.83E-10	down
		p__Actinobacteria;c__Actinobacteria;o__Micrococcales;f__Micrococcaceae;g__Paeniglutamicibacter;	206.1591015	-11.44009667	1.752630761	-6.527385531	6.69E-11	1.13E-09	down
		p__Proteobacteria;c__Alphaproteobacteria;o__Rhizobiales;f__Xanthobacteraceae;g__Nitrobacter;	45.77177813	-9.268747132	1.422480386	-6.51590505	7.23E-11	1.20E-09	down
		p__Proteobacteria;c__Gammaproteobacteria;o__Xanthomonadales;f__Xanthomonadaceae;g__Arenimonas;	48.440276	-9.350291212	1.435626279	-6.513039884	7.36E-11	1.20E-09	down
		p__Bacteroidetes;c__Bacteroidia;o__Cytophagales;f__Microscillaceae;g__Ohtaekwangia;	201.8623804	-11.40968547	1.758388563	-6.488716832	8.66E-11	1.38E-09	down
		p__Chloroflexi;c__TK10;o__TK10;f__TK10;g__TK10;	91.38588025	-10.26627675	1.588087006	-6.464555602	1.02E-10	1.59E-09	down
		p__Cyanobacteria;c__Oxyphotobacteria;o__Nostocales;f__Phormidiaceae;g__Tychonema_CCAP_1459-11B;	686.266408	-10.70330386	1.656484133	-6.461458731	1.04E-10	1.59E-09	down
		p__Proteobacteria;c__Gammaproteobacteria;o__Betaproteobacteriales;f__Nitrosomonadaceae;g__Nitrosomonas;	122.5460206	-6.320233971	0.979030259	-6.455606362	1.08E-10	1.62E-09	down
		p__Actinobacteria;c__Actinobacteria;o__Micrococcales;f__Micrococcaceae;g__Arthrobacter;	314.5384807	-7.564442236	1.175682929	-6.434083586	1.24E-10	1.83E-09	down
		p__Proteobacteria;c__Alphaproteobacteria;o__Azospirillales;f__Azospirillaceae;g__Skermanella;	306.7224793	-12.01321116	1.872831813	-6.414463422	1.41E-10	2.05E-09	down
		p__Proteobacteria;c__Alphaproteobacteria;o__Rhizobiales;f__Rhizobiaceae;g__Mesorhizobium;	74.65140893	-9.974224674	1.557598761	-6.403590528	1.52E-10	2.16E-09	down
		p__Bacteroidetes;c__Bacteroidia;o__Sphingobacteriales;f__env.OPS_17;g__env.OPS_17;	78.65761068	-10.04998216	1.584691521	-6.34191704	2.27E-10	3.11E-09	down
		p__Proteobacteria;c__Gammaproteobacteria;o__Betaproteobacteriales;f__Nitrosomonadaceae;g__Ellin6067;	107.4274547	-7.735420849	1.223582616	-6.321944056	2.58E-10	3.48E-09	down
		p__Acidobacteria;c__Blastocatellia_(Subgroup_4);o__Blastocatellales;f__Blastocatellaceae;g__Aridibacter;	67.37685099	-9.82699165	1.560383047	-6.297807239	3.02E-10	4.01E-09	down
		p__Bacteroidetes;c__Bacteroidia;o__Cytophagales;f__Cyclobacteriaceae;g__Algoriphagus;	55.60698864	-9.549539514	1.52175797	-6.275333989	3.49E-10	4.55E-09	down
		p__Chloroflexi;c__Chloroflexia;o__Chloroflexales;f__Herpetosiphonaceae;g__Herpetosiphon;	85.69732975	-10.17347269	1.624312663	-6.263247787	3.77E-10	4.84E-09	down
		p__Proteobacteria;c__Alphaproteobacteria;o__Rhizobiales;f__Beijerinckiaceae;g__uncultured;	63.16385524	-9.733423639	1.561951373	-6.231579168	4.62E-10	5.83E-09	down
		p__Bacteroidetes;c__Bacteroidia;o__Chitinophagales;f__Chitinophagaceae;g__Flavitalea;	36.26347469	-8.93264624	1.434230657	-6.228179683	4.72E-10	5.87E-09	down
		p__Proteobacteria;c__Alphaproteobacteria;o__Rhizobiales;f__Beijerinckiaceae;g__Bosea;	36.79289724	-8.953399388	1.439813584	-6.218443477	5.02E-10	6.15E-09	down
		p__Acidobacteria;c__Blastocatellia_(Subgroup_4);o__Blastocatellales;f__Blastocatellaceae;g__Stenotrophobacter;	40.31509375	-9.085771704	1.464478084	-6.204102201	5.50E-10	6.63E-09	down
		p__Actinobacteria;c__Actinobacteria;o__Micrococcales;f__Micrococcaceae;g__Pseudarthrobacter;	89.39845579	-10.23447964	1.654681555	-6.185165725	6.20E-10	7.37E-09	down
		p__Proteobacteria;c__Deltaproteobacteria;o__Bdellovibrionales;f__Bdellovibrionaceae;g__Bdellovibrio;	44.54636566	-9.229763835	1.492993549	-6.182052051	6.33E-10	7.41E-09	down
		p__Verrucomicrobia;c__Verrucomicrobiae;o__Opitutales;f__Opitutaceae;g__Opitutus;	53.61787355	-9.496741637	1.54007246	-6.166425205	6.99E-10	8.06E-09	down
		p__Proteobacteria;c__Alphaproteobacteria;o__Rhizobiales;f__Rhizobiales_Incertae_Sedis;g__uncultured;	44.88409225	-9.240546775	1.502713807	-6.149239285	7.79E-10	8.66E-09	down
		p__Proteobacteria;c__Alphaproteobacteria;o__Caulobacterales;f__Caulobacteraceae;g__Phenylobacterium;	35.65412426	-8.908181571	1.464014824	-6.084761863	1.17E-09	1.21E-08	down
		p__Actinobacteria;c__Acidimicrobiia;o__Microtrichales;f__Iamiaceae;g__Iamia;	43.66164411	-9.20072009	1.512201834	-6.08432015	1.17E-09	1.21E-08	down
		p__Chloroflexi;c__KD4-96;o__KD4-96;f__KD4-96;g__KD4-96;	144.7051577	-10.92941057	1.797241776	-6.081213286	1.19E-09	1.22E-08	down
		p__Actinobacteria;c__Thermoleophilia;o__Gaiellales;f__Gaiellaceae;g__Gaiella;	67.83264792	-9.836022775	1.620220595	-6.070792338	1.27E-09	1.28E-08	down
		p__Chloroflexi;c__Anaerolineae;o__Caldilineales;f__Caldilineaceae;g__uncultured;	52.80524181	-9.474834296	1.573473084	-6.021605574	1.73E-09	1.70E-08	down
		p__Proteobacteria;c__Alphaproteobacteria;o__Rhodobacterales;f__Rhodobacteraceae;g__Rhodobacter;	81.65047709	-8.097392299	1.345842118	-6.016598968	1.78E-09	1.73E-08	down
		p__Bacteroidetes;c__Bacteroidia;o__Chitinophagales;f__Chitinophagaceae;g__Flaviaesturariibacter;	41.50533079	-9.127538579	1.538019428	-5.934605516	2.95E-09	2.79E-08	down
		p__Patescibacteria;c__Saccharimonadia;o__Saccharimonadales;f__Saccharimonadales;g__Saccharimonadales;	470.0060109	-9.587706074	1.619653697	-5.919602499	3.23E-09	3.02E-08	down
		p__Proteobacteria;c__Gammaproteobacteria;o__Betaproteobacteriales;f__Burkholderiaceae;g__Hydrogenophaga;	80.48676256	-10.08311588	1.706033369	-5.910268851	3.42E-09	3.16E-08	down
		p__Bacteroidetes;c__Bacteroidia;o__Cytophagales;f__Microscillaceae;g__unclassified_Microscillaceae;	69.21819042	-9.865214414	1.672464381	-5.898609575	3.67E-09	3.35E-08	down
		p__Chloroflexi;c__Chloroflexia;o__Thermomicrobiales;f__AKYG1722;g__AKYG1722;	60.36850171	-9.668327699	1.65001392	-5.859543113	4.64E-09	4.20E-08	down
		p__Acidobacteria;c__Blastocatellia_(Subgroup_4);o__Blastocatellales;f__Blastocatellaceae;g__unclassified_Blastocatellaceae;	69.24409493	-9.86644636	1.688729242	-5.842527099	5.14E-09	4.60E-08	down
		p__Proteobacteria;c__Alphaproteobacteria;o__Sphingomonadales;f__Sphingomonadaceae;g__Qipengyuania;	51.3957322	-9.436366056	1.619888488	-5.825318301	5.70E-09	5.04E-08	down
		p__BRC1;c__BRC1;o__BRC1;f__BRC1;g__BRC1;	50.37204894	-9.406979443	1.61724593	-5.816666018	6.00E-09	5.25E-08	down
		p__Actinobacteria;c__Actinobacteria;o__Micromonosporales;f__Micromonosporaceae;g__Actinoplanes;	73.98761957	-9.961899692	1.716222456	-5.80455037	6.45E-09	5.54E-08	down
		p__Actinobacteria;c__Acidimicrobiia;o__IMCC26256;f__IMCC26256;g__IMCC26256;	394.2393288	-10.93908295	1.890121637	-5.787502105	7.14E-09	6.05E-08	down
		p__Proteobacteria;c__Alphaproteobacteria;o__unclassified_Alphaproteobacteria;f__unclassified_Alphaproteobacteria;g__unclassified_Alphaproteobacteria;	23.22759606	-8.290848828	1.436433766	-5.771828139	7.84E-09	6.57E-08	down
		p__Chloroflexi;c__Anaerolineae;o__Ardenticatenales;f__Ardenticatenaceae;g__uncultured;	45.49108305	-9.259822487	1.611541301	-5.745941777	9.14E-09	7.58E-08	down
		p__Actinobacteria;c__Actinobacteria;o__Propionibacteriales;f__Nocardioidaceae;g__unclassified_Nocardioidaceae;	58.14318074	-9.614157131	1.678646642	-5.72732634	1.02E-08	8.37E-08	down
		p__Proteobacteria;c__Alphaproteobacteria;o__Acetobacterales;f__Acetobacteraceae;g__unclassified_Acetobacteraceae;	20.95924027	-8.141643069	1.427378329	-5.703913884	1.17E-08	9.51E-08	down
		p__Proteobacteria;c__Gammaproteobacteria;o__Xanthomonadales;f__Xanthomonadaceae;g__Lysobacter;	100.2544887	-10.39968952	1.826150487	-5.694869946	1.23E-08	9.93E-08	down
		p__Proteobacteria;c__Alphaproteobacteria;o__Acetobacterales;f__Acetobacteraceae;g__Roseomonas;	31.64886961	-8.736917432	1.536606744	-5.685851286	1.30E-08	1.04E-07	down
		p__Proteobacteria;c__Gammaproteobacteria;o__Xanthomonadales;f__Xanthomonadaceae;g__Thermomonas;	22.33104735	-8.232790862	1.451436493	-5.672167471	1.41E-08	1.11E-07	down
		p__Proteobacteria;c__Alphaproteobacteria;o__Reyranellales;f__Reyranellaceae;g__uncultured;	23.72426595	-8.320049568	1.470897748	-5.656443201	1.55E-08	1.21E-07	down
		p__Bacteroidetes;c__Bacteroidia;o__Cytophagales;f__Hymenobacteraceae;g__Pontibacter;	55.77484629	-9.553795996	1.691821887	-5.647045986	1.63E-08	1.26E-07	down
		p__Proteobacteria;c__Alphaproteobacteria;o__uncultured;f__uncultured;g__uncultured;	39.21480864	-9.04511094	1.606869667	-5.629025878	1.81E-08	1.37E-07	down
		p__Bacteroidetes;c__Bacteroidia;o__Cytophagales;f__Cytophagaceae;g__Rhodocytophaga;	91.236701	-10.2638666	1.826173031	-5.620423928	1.90E-08	1.43E-07	down
		p__Proteobacteria;c__Gammaproteobacteria;o__Betaproteobacteriales;f__Nitrosomonadaceae;g__IS-44;	120.3447518	-10.66326545	1.900746625	-5.610040449	2.02E-08	1.50E-07	down
		p__Actinobacteria;c__Acidimicrobiia;o__Microtrichales;f__Ilumatobacteraceae;g__CL500-29_marine_group;	21.62341707	-8.187035667	1.461449439	-5.601997202	2.12E-08	1.55E-07	down
		p__Bacteroidetes;c__Bacteroidia;o__Flavobacteriales;f__Flavobacteriaceae;g__Flavobacterium;	158.6403986	-8.272914787	1.486150376	-5.566674085	2.60E-08	1.86E-07	down
		p__Gemmatimonadetes;c__S0134_terrestrial_group;o__S0134_terrestrial_group;f__S0134_terrestrial_group;g__S0134_terrestrial_group;	61.1308935	-9.686147476	1.742516653	-5.558711567	2.72E-08	1.93E-07	down
		p__Cyanobacteria;c__Sericytochromatia;o__Sericytochromatia;f__Sericytochromatia;g__Sericytochromatia;	46.49008007	-9.29103018	1.675883169	-5.543960551	2.96E-08	2.08E-07	down
		p__Proteobacteria;c__Deltaproteobacteria;o__Oligoflexales;f__Oligoflexaceae;g__Oligoflexus;	20.84768449	-8.135098008	1.468000864	-5.541616635	3.00E-08	2.09E-07	down
		p__Proteobacteria;c__Gammaproteobacteria;o__Betaproteobacteriales;f__Burkholderiaceae;g__Noviherbaspirillum;	167.8078127	-8.768625244	1.584203204	-5.535038197	3.11E-08	2.15E-07	down
		p__Actinobacteria;c__Actinobacteria;o__Frankiales;f__uncultured;g__uncultured;	112.3689244	-8.565502086	1.548392606	-5.531867081	3.17E-08	2.16E-07	down
		p__Armatimonadetes;c__uncultured;o__uncultured;f__uncultured;g__uncultured;	31.82858499	-8.744239086	1.580819151	-5.531460749	3.18E-08	2.16E-07	down
		p__Actinobacteria;c__Acidimicrobiia;o__Microtrichales;f__Ilumatobacteraceae;g__Ilumatobacter;	57.90675807	-9.608150493	1.740528113	-5.520250102	3.39E-08	2.28E-07	down
		p__Cyanobacteria;c__Oxyphotobacteria;o__Phormidesmiales;f__Nodosilineaceae;g__Nodosilinea_PCC-7104;	29.38175531	-8.62977599	1.565264743	-5.513301204	3.52E-08	2.36E-07	down
		p__Proteobacteria;c__Deltaproteobacteria;o__Myxococcales;f__unclassified_Myxococcales;g__unclassified_Myxococcales;	122.3163313	-10.68700377	1.93963188	-5.50981033	3.59E-08	2.38E-07	down
		p__Actinobacteria;c__Actinobacteria;o__Corynebacteriales;f__Nocardiaceae;g__Rhodococcus;	48.77367884	-9.360115045	1.701923274	-5.499727977	3.80E-08	2.50E-07	down
		p__Actinobacteria;c__Acidimicrobiia;o__uncultured;f__uncultured;g__uncultured;	128.3825393	-9.318227029	1.696456506	-5.492759169	3.96E-08	2.58E-07	down
		p__Acidobacteria;c__Thermoanaerobaculia;o__Thermoanaerobaculales;f__Thermoanaerobaculaceae;g__Subgroup_10;	95.01860049	-10.32286972	1.880116849	-5.490546889	4.01E-08	2.58E-07	down
		p__Fibrobacteres;c__Fibrobacteria;o__Fibrobacterales;f__Fibrobacteraceae;g__possible_genus_04;	32.75948627	-8.786460019	1.600410054	-5.49013048	4.02E-08	2.58E-07	down
		p__Actinobacteria;c__Actinobacteria;o__Micromonosporales;f__Micromonosporaceae;g__unclassified_Micromonosporaceae;	32.48055143	-8.774024961	1.601196403	-5.47966817	4.26E-08	2.71E-07	down
		p__Actinobacteria;c__Actinobacteria;o__Corynebacteriales;f__Mycobacteriaceae;g__Mycobacterium;	40.51637649	-9.092805264	1.664748645	-5.461968864	4.71E-08	2.97E-07	down
		p__Proteobacteria;c__Gammaproteobacteria;o__Betaproteobacteriales;f__Nitrosomonadaceae;g__MND1;	52.899651	-9.477283731	1.73720146	-5.455489158	4.88E-08	3.06E-07	down
		p__Actinobacteria;c__Actinobacteria;o__Micrococcales;f__Cellulomonadaceae;g__Cellulomonas;	21.32645277	-8.166881957	1.505361414	-5.425196822	5.79E-08	3.60E-07	down
		p__Proteobacteria;c__Gammaproteobacteria;o__Legionellales;f__Legionellaceae;g__Legionella;	48.1200186	-9.340628457	1.722651016	-5.422240704	5.89E-08	3.63E-07	down
		p__Chloroflexi;c__Chloroflexia;o__Kallotenuales;f__AKIW781;g__AKIW781;	52.93485116	-9.478459834	1.749535676	-5.417700231	6.04E-08	3.70E-07	down
		p__Actinobacteria;c__Thermoleophilia;o__Solirubrobacterales;f__Solirubrobacteraceae;g__Solirubrobacter;	35.11914761	-7.446715095	1.376650705	-5.409298863	6.33E-08	3.82E-07	down
		p__Proteobacteria;c__Gammaproteobacteria;o__Betaproteobacteriales;f__Nitrosomonadaceae;g__Nitrosospira;	50.13122705	-9.400584309	1.745999485	-5.384070492	7.28E-08	4.36E-07	down
		p__Proteobacteria;c__Alphaproteobacteria;o__Rhizobiales;f__Xanthobacteraceae;g__Pseudorhodoplanes;	18.32449305	-7.94912765	1.480606734	-5.368831215	7.92E-08	4.71E-07	down
		p__Proteobacteria;c__Deltaproteobacteria;o__Oligoflexales;f__0319-6G20;g__0319-6G20;	23.80017076	-8.325606034	1.551293157	-5.366881169	8.01E-08	4.72E-07	down
		p__Bacteroidetes;c__Bacteroidia;o__Chitinophagales;f__Chitinophagaceae;g__unclassified_Chitinophagaceae;	40.16168746	-6.063123877	1.131965484	-5.356279817	8.50E-08	4.94E-07	down
		p__Bacteroidetes;c__Bacteroidia;o__Chitinophagales;f__Chitinophagaceae;g__Lacibacter;	61.29216604	-9.689818042	1.809074831	-5.356228431	8.50E-08	4.94E-07	down
		p__Proteobacteria;c__Gammaproteobacteria;o__Gammaproteobacteria_Incertae_Sedis;f__Unknown_Family;g__Acidibacter;	43.91077444	-9.208969894	1.725416334	-5.337245112	9.44E-08	5.44E-07	down
		p__Proteobacteria;c__Gammaproteobacteria;o__Cellvibrionales;f__Cellvibrionaceae;g__Cellvibrio;	74.32793638	-8.545901535	1.604766113	-5.32532527	1.01E-07	5.77E-07	down
		p__Actinobacteria;c__Thermoleophilia;o__Gaiellales;f__uncultured;g__uncultured;	42.46329369	-9.160290112	1.729034322	-5.297922657	1.17E-07	6.66E-07	down
		p__Actinobacteria;c__Actinobacteria;o__Propionibacteriales;f__Nocardioidaceae;g__Marmoricola;	56.10320713	-9.56264076	1.808932167	-5.286345686	1.25E-07	7.04E-07	down
		p__Proteobacteria;c__Alphaproteobacteria;o__Rhizobiales;f__Devosiaceae;g__unclassified_Devosiaceae;	45.2646717	-9.252736099	1.751298788	-5.28335665	1.27E-07	7.11E-07	down
		p__Proteobacteria;c__Alphaproteobacteria;o__Reyranellales;f__Reyranellaceae;g__Reyranella;	22.30592063	-8.23157988	1.56486143	-5.260261211	1.44E-07	8.01E-07	down
		p__Bacteroidetes;c__Bacteroidia;o__Chitinophagales;f__uncultured;g__uncultured;	29.40703047	-8.629736683	1.646734095	-5.240516188	1.60E-07	8.85E-07	down
		p__Proteobacteria;c__Deltaproteobacteria;o__Myxococcales;f__Blfdi19;g__Blfdi19;	18.14074811	-7.933384976	1.516476013	-5.231460907	1.68E-07	9.23E-07	down
		p__Bacteroidetes;c__Bacteroidia;o__Chitinophagales;f__Chitinophagaceae;g__Parasegetibacter;	17.1100851	-7.849079528	1.51683744	-5.174634619	2.28E-07	1.25E-06	down
		p__Bacteroidetes;c__Bacteroidia;o__Chitinophagales;f__Chitinophagaceae;g__Terrimonas;	42.86798155	-7.705678332	1.496584199	-5.148843838	2.62E-07	1.41E-06	down
		p__Proteobacteria;c__Alphaproteobacteria;o__Rhizobiales;f__unclassified_Rhizobiales;g__unclassified_Rhizobiales;	14.05154428	-7.565175566	1.47310047	-5.135546229	2.81E-07	1.50E-06	down
		p__Verrucomicrobia;c__Verrucomicrobiae;o__Opitutales;f__Opitutaceae;g__Lacunisphaera;	68.99628797	-9.86074625	1.921085096	-5.132904455	2.85E-07	1.51E-06	down
		p__Actinobacteria;c__Nitriliruptoria;o__Euzebyales;f__Euzebyaceae;g__uncultured;	40.13098034	-9.078829792	1.770201745	-5.128697799	2.92E-07	1.54E-06	down
		p__Proteobacteria;c__Gammaproteobacteria;o__Diplorickettsiales;f__Diplorickettsiaceae;g__uncultured;	18.85258309	-7.988074714	1.560092895	-5.120255813	3.05E-07	1.60E-06	down
		p__Proteobacteria;c__Gammaproteobacteria;o__Betaproteobacteriales;f__Burkholderiaceae;g__Rhizobacter;	18.05160191	-7.927565901	1.548951107	-5.118022038	3.09E-07	1.61E-06	down
		p__Proteobacteria;c__Alphaproteobacteria;o__Rhodospirillales;f__Rhodospirillaceae;g__uncultured;	21.51684889	-8.179551524	1.600557886	-5.110437801	3.21E-07	1.66E-06	down
		p__Bacteroidetes;c__Bacteroidia;o__Chitinophagales;f__Chitinophagaceae;g__Flavihumibacter;	66.06921788	-9.798353265	1.917685221	-5.109469039	3.23E-07	1.66E-06	down
		p__Proteobacteria;c__Deltaproteobacteria;o__Myxococcales;f__Polyangiaceae;g__Pajaroellobacter;	11.41779252	-7.265971892	1.428019232	-5.088147085	3.62E-07	1.83E-06	down
		p__Chloroflexi;c__Chloroflexia;o__Chloroflexales;f__Chloroflexaceae;g__Chloronema;	23.37217419	-8.298529381	1.634056718	-5.078483072	3.80E-07	1.92E-06	down
		p__Firmicutes;c__Bacilli;o__Bacillales;f__Planococcaceae;g__Planomicrobium;	37.90046441	-8.99695289	1.778000743	-5.060151367	4.19E-07	2.10E-06	down
		p__Armatimonadetes;c__Fimbriimonadia;o__Fimbriimonadales;f__Fimbriimonadaceae;g__Fimbriimonadaceae;	30.77895844	-8.695708474	1.742825601	-4.989431227	6.06E-07	3.01E-06	down
		p__Chloroflexi;c__Anaerolineae;o__Anaerolineales;f__Anaerolineaceae;g__uncultured;	45.61605351	-6.510673122	1.305758953	-4.986121756	6.16E-07	3.05E-06	down
		p__Proteobacteria;c__Alphaproteobacteria;o__Rhizobiales;f__Beijerinckiaceae;g__unclassified_Beijerinckiaceae;	23.94959088	-8.334827512	1.672629958	-4.98306722	6.26E-07	3.08E-06	down
		p__Proteobacteria;c__Alphaproteobacteria;o__Rhizobiales;f__Rhizobiales_Incertae_Sedis;g__Nordella;	30.93978628	-8.703540137	1.75058478	-4.971790133	6.63E-07	3.24E-06	down
		p__Actinobacteria;c__Acidimicrobiia;o__Microtrichales;f__uncultured;g__uncultured;	42.48377437	-7.152907916	1.439977495	-4.967374796	6.79E-07	3.29E-06	down
		p__Chloroflexi;c__Gitt-GS-136;o__Gitt-GS-136;f__Gitt-GS-136;g__Gitt-GS-136;	40.9397664	-9.107434142	1.836760118	-4.958423287	7.11E-07	3.42E-06	down
		p__Proteobacteria;c__Alphaproteobacteria;o__Sphingomonadales;f__Sphingomonadaceae;g__Altererythrobacter;	28.53537549	-8.586537194	1.732008358	-4.957561061	7.14E-07	3.42E-06	down
		p__Verrucomicrobia;c__Verrucomicrobiae;o__Opitutales;f__Opitutaceae;g__unclassified_Opitutaceae;	17.39994163	-7.872248193	1.588254575	-4.956540544	7.18E-07	3.42E-06	down
		p__Verrucomicrobia;c__Verrucomicrobiae;o__Verrucomicrobiales;f__Verrucomicrobiaceae;g__Roseimicrobium;	29.17925861	-8.618473085	1.743243611	-4.943929255	7.66E-07	3.63E-06	down
		p__Actinobacteria;c__Thermoleophilia;o__Solirubrobacterales;f__Solirubrobacteraceae;g__Parviterribacter;	20.09511348	-8.081455171	1.641200776	-4.92411123	8.47E-07	3.99E-06	down
		p__Actinobacteria;c__0319-7L14;o__0319-7L14;f__0319-7L14;g__0319-7L14;	94.23451555	-10.3105149	2.097735882	-4.91506819	8.88E-07	4.16E-06	down
		p__Actinobacteria;c__Actinobacteria;o__Frankiales;f__Geodermatophilaceae;g__Geodermatophilus;	16.26108156	-7.777444485	1.590501464	-4.889932302	1.01E-06	4.70E-06	down
		p__Actinobacteria;c__Actinobacteria;o__Propionibacteriales;f__Nocardioidaceae;g__Aeromicrobium;	44.8307775	-9.238629859	1.895902104	-4.872946676	1.10E-06	5.09E-06	down
		p__Actinobacteria;c__Acidimicrobiia;o__Microtrichales;f__Ilumatobacteraceae;g__uncultured;	52.03905926	-9.453486041	1.945562172	-4.858999716	1.18E-06	5.40E-06	down
		p__Acidobacteria;c__Subgroup_6;o__Unknown_Order;f__Unknown_Family;g__Luteitalea;	17.49242241	-7.882312674	1.625105346	-4.850339515	1.23E-06	5.61E-06	down
		p__Proteobacteria;c__Alphaproteobacteria;o__Sphingomonadales;f__Sphingomonadaceae;g__Sphingoaurantiacus;	9.903852578	-7.059264211	1.457117161	-4.84467852	1.27E-06	5.74E-06	down
		p__Patescibacteria;c__Saccharimonadia;o__Saccharimonadales;f__unclassified_Saccharimonadales;g__unclassified_Saccharimonadales;	20.90586201	-8.137394404	1.684470734	-4.830831571	1.36E-06	6.11E-06	down
		p__Proteobacteria;c__Gammaproteobacteria;o__211ds20;f__211ds20;g__211ds20;	10.2485674	-7.11126191	1.474260702	-4.8236122	1.41E-06	6.30E-06	down
		p__Chloroflexi;c__Anaerolineae;o__SBR1031;f__A4b;g__A4b;	415.8748988	-5.738532861	1.190012066	-4.822247627	1.42E-06	6.31E-06	down
		p__Proteobacteria;c__Alphaproteobacteria;o__Dongiales;f__Dongiaceae;g__Dongia;	32.74476338	-8.785474182	1.831932544	-4.795741094	1.62E-06	7.17E-06	down
		p__Cyanobacteria;c__Oxyphotobacteria;o__Oxyphotobacteria_Incertae_Sedis;f__Unknown_Family;g__CENA518;	51.03742096	-9.425976125	1.977600099	-4.766371183	1.88E-06	8.25E-06	down
		p__Proteobacteria;c__Deltaproteobacteria;o__Oligoflexales;f__Oligoflexaceae;g__uncultured;	22.82968584	-8.265312077	1.735735598	-4.761849722	1.92E-06	8.34E-06	down
		p__Proteobacteria;c__Gammaproteobacteria;o__Diplorickettsiales;f__Diplorickettsiaceae;g__Aquicella;	28.68134575	-8.593975019	1.806417638	-4.757468505	1.96E-06	8.45E-06	down
		p__Actinobacteria;c__Actinobacteria;o__Micrococcales;f__Micrococcaceae;g__Paenarthrobacter;	11.6184382	-7.290122975	1.532822188	-4.756013472	1.97E-06	8.45E-06	down
		p__Proteobacteria;c__Gammaproteobacteria;o__Steroidobacterales;f__Steroidobacteraceae;g__Steroidobacter;	86.88790426	-10.19329533	2.152557779	-4.735434016	2.19E-06	9.30E-06	down
		p__Proteobacteria;c__Alphaproteobacteria;o__Rhizobiales;f__Rhizobiales_Incertae_Sedis;g__Bauldia;	13.51486153	-7.507520861	1.585829506	-4.734128626	2.20E-06	9.30E-06	down
		p__Actinobacteria;c__Thermoleophilia;o__Solirubrobacterales;f__Solirubrobacteraceae;g__uncultured;	92.58106426	-10.284842	2.172858619	-4.733323151	2.21E-06	9.30E-06	down
		p__Proteobacteria;c__Alphaproteobacteria;o__Rhodobacterales;f__Rhodobacteraceae;g__unclassified_Rhodobacteraceae;	41.49884885	-8.402545485	1.776991209	-4.728523947	2.26E-06	9.47E-06	down
		p__Bacteroidetes;c__Ignavibacteria;o__OPB56;f__OPB56;g__OPB56;	76.44336484	-6.717916622	1.437462939	-4.673453792	2.96E-06	1.23E-05	down
		p__Proteobacteria;c__Gammaproteobacteria;o__Betaproteobacteriales;f__Methylophilaceae;g__Methylotenera;	20.20467117	-8.088032815	1.734431668	-4.663217909	3.11E-06	1.29E-05	down
		p__Proteobacteria;c__Alphaproteobacteria;o__Rhizobiales;f__Beijerinckiaceae;g__alphaI_cluster;	9.666676005	-7.026918273	1.519605716	-4.624172047	3.76E-06	1.54E-05	down
		p__Chloroflexi;c__JG30-KF-CM66;o__JG30-KF-CM66;f__JG30-KF-CM66;g__JG30-KF-CM66;	27.89581272	-8.553809238	1.85075228	-4.621801269	3.80E-06	1.54E-05	down
		p__Elusimicrobia;c__Lineage_IIb;o__Lineage_IIb;f__Lineage_IIb;g__Lineage_IIb;	10.89223837	-7.19691344	1.558632275	-4.617454391	3.88E-06	1.57E-05	down
		p__Cyanobacteria;c__Oxyphotobacteria;o__Chloroplast;f__Chloroplast;g__Chloroplast;	1027.093014	-3.98398675	0.863162504	-4.61556976	3.92E-06	1.58E-05	down
		p__Bacteroidetes;c__Bacteroidia;o__Cytophagales;f__Cytophagaceae;g__Cytophaga;	22.54869455	-8.248604766	1.792132497	-4.60267574	4.17E-06	1.65E-05	down
		p__Bacteroidetes;c__Bacteroidia;o__Chitinophagales;f__Saprospiraceae;g__uncultured;	39.95426363	-7.066546274	1.536577786	-4.598886135	4.25E-06	1.67E-05	down
		p__Proteobacteria;c__Gammaproteobacteria;o__Salinisphaerales;f__Solimonadaceae;g__Polycyclovorans;	50.20423344	-9.401699968	2.064249317	-4.554537038	5.25E-06	2.06E-05	down
		p__Proteobacteria;c__Alphaproteobacteria;o__Sneathiellales;f__Sneathiellaceae;g__Ferrovibrio;	14.83734635	-7.642276934	1.68252036	-4.542160153	5.57E-06	2.17E-05	down
		p__Actinobacteria;c__Actinobacteria;o__Pseudonocardiales;f__Pseudonocardiaceae;g__unclassified_Pseudonocardiaceae;	15.53823318	-7.708761369	1.699356529	-4.53628255	5.73E-06	2.22E-05	down
		p__Proteobacteria;c__Deltaproteobacteria;o__Myxococcales;f__Sandaracinaceae;g__Sandaracinus;	11.68263974	-7.29742971	1.612327941	-4.526020746	6.01E-06	2.32E-05	down
		p__Proteobacteria;c__Alphaproteobacteria;o__Rhizobiales;f__Rhizobiaceae;g__Aminobacter;	21.87520264	-8.203384167	1.817413694	-4.513768216	6.37E-06	2.44E-05	down
		p__Proteobacteria;c__Gammaproteobacteria;o__Betaproteobacteriales;f__Burkholderiaceae;g__Polaromonas;	27.33031385	-8.52432444	1.895951185	-4.496067465	6.92E-06	2.64E-05	down
		p__FBP;c__FBP;o__FBP;f__FBP;g__FBP;	30.10495183	-8.663868201	1.932402481	-4.483469818	7.34E-06	2.77E-05	down
		p__Proteobacteria;c__Alphaproteobacteria;o__Rhizobiales;f__Rhizobiaceae;g__Aliihoeflea;	22.96438193	-8.274434893	1.846556738	-4.481007663	7.43E-06	2.79E-05	down
		p__Proteobacteria;c__Gammaproteobacteria;o__Betaproteobacteriales;f__Burkholderiaceae;g__uncultured;	23.05796265	-4.747857896	1.063134981	-4.465903183	7.97E-06	2.98E-05	down
		p__Verrucomicrobia;c__Verrucomicrobiae;o__Verrucomicrobiales;f__Verrucomicrobiaceae;g__Prosthecobacter;	54.22784207	-9.513091499	2.132655751	-4.460678427	8.17E-06	3.04E-05	down
		p__Proteobacteria;c__Gammaproteobacteria;o__Betaproteobacteriales;f__Burkholderiaceae;g__Acidovorax;	96.17534087	-10.34006638	2.322253814	-4.452599591	8.48E-06	3.14E-05	down
		p__Actinobacteria;c__unclassified_Actinobacteria;o__unclassified_Actinobacteria;f__unclassified_Actinobacteria;g__unclassified_Actinobacteria;	24.51848548	-6.927499899	1.5564117	-4.450943089	8.55E-06	3.15E-05	down
		p__Proteobacteria;c__Gammaproteobacteria;o__Betaproteobacteriales;f__Methylophilaceae;g__Methylobacillus;	28.78207532	-8.599024553	1.934172668	-4.445841209	8.75E-06	3.21E-05	down
		p__Bacteroidetes;c__Bacteroidia;o__Chitinophagales;f__Chitinophagaceae;g__Cnuella;	19.10458616	-5.985112491	1.347919654	-4.440259087	8.99E-06	3.28E-05	down
		p__Bacteroidetes;c__Bacteroidia;o__Sphingobacteriales;f__NS11-12_marine_group;g__NS11-12_marine_group;	16.68189195	-6.357407799	1.436892674	-4.424413816	9.67E-06	3.50E-05	down
		p__Actinobacteria;c__Thermoleophilia;o__Solirubrobacterales;f__67-14;g__67-14;	43.06807422	-7.703996308	1.743206749	-4.419439239	9.90E-06	3.55E-05	down
		p__Proteobacteria;c__Deltaproteobacteria;o__Myxococcales;f__uncultured;g__uncultured;	13.8531038	-7.544591858	1.707345076	-4.418902753	9.92E-06	3.55E-05	down
		p__Verrucomicrobia;c__Verrucomicrobiae;o__Verrucomicrobiales;f__Rubritaleaceae;g__Luteolibacter;	21.18621815	-7.429695145	1.688953921	-4.398992213	1.09E-05	3.86E-05	down
		p__Actinobacteria;c__Actinobacteria;o__Pseudonocardiales;f__Pseudonocardiaceae;g__Pseudonocardia;	24.42769065	-8.361870583	1.903249956	-4.393469474	1.12E-05	3.92E-05	down
		p__Gemmatimonadetes;c__Gemmatimonadetes;o__Gemmatimonadales;f__Gemmatimonadaceae;g__Gemmatirosa;	11.25364731	-7.247162072	1.649565732	-4.393375741	1.12E-05	3.92E-05	down
		p__Proteobacteria;c__Gammaproteobacteria;o__Betaproteobacteriales;f__unclassified_Betaproteobacteriales;g__unclassified_Betaproteobacteriales;	20.43630187	-5.59343426	1.273197458	-4.393218211	1.12E-05	3.92E-05	down
		p__Proteobacteria;c__Deltaproteobacteria;o__Bdellovibrionales;f__Bacteriovoracaceae;g__Peredibacter;	11.0522128	-7.219686068	1.644525177	-4.390134105	1.13E-05	3.95E-05	down
		p__Bacteroidetes;c__Bacteroidia;o__Cytophagales;f__Hymenobacteraceae;g__Rufibacter;	8.332909323	-6.808677042	1.568944118	-4.339655546	1.43E-05	4.94E-05	down
		p__Cyanobacteria;c__Oxyphotobacteria;o__Geitlerinematales;f__Geitlerinemataceae;g__Geitlerinema;	8.502256812	-6.837716552	1.583014715	-4.319427032	1.56E-05	5.39E-05	down
		p__Proteobacteria;c__Gammaproteobacteria;o__Xanthomonadales;f__Xanthomonadaceae;g__unclassified_Xanthomonadaceae;	12.35017256	-7.377594264	1.710377325	-4.313430819	1.61E-05	5.52E-05	down
		p__Patescibacteria;c__Microgenomatia;o__Candidatus_Pacebacteria;f__Candidatus_Pacebacteria;g__Candidatus_Pacebacteria;	23.73569232	-8.320675646	1.934866739	-4.300386936	1.71E-05	5.80E-05	down
		p__Proteobacteria;c__Alphaproteobacteria;o__Rhizobiales;f__Xanthobacteraceae;g__Rhodoplanes;	6.248602059	-6.397133621	1.504507235	-4.251979301	2.12E-05	7.15E-05	down
		p__Proteobacteria;c__unclassified_Proteobacteria;o__unclassified_Proteobacteria;f__unclassified_Proteobacteria;g__unclassified_Proteobacteria;	13.09202871	-6.732153266	1.594280912	-4.222689499	2.41E-05	8.11E-05	down
		p__Proteobacteria;c__Deltaproteobacteria;o__Myxococcales;f__Phaselicystidaceae;g__Phaselicystis;	24.73913957	-8.380337328	2.00817092	-4.173119551	3.00E-05	0.000100489	down
		p__Proteobacteria;c__Gammaproteobacteria;o__Betaproteobacteriales;f__Burkholderiaceae;g__Variovorax;	10.21076622	-7.103894174	1.719424806	-4.131552684	3.60E-05	0.000118829	down
		p__Proteobacteria;c__Alphaproteobacteria;o__Sphingomonadales;f__Sphingomonadaceae;g__Novosphingobium;	96.62723282	-7.17640467	1.737228054	-4.130951406	3.61E-05	0.000118829	down
		p__Bacteroidetes;c__Bacteroidia;o__Cytophagales;f__Hymenobacteraceae;g__Nibribacter;	10.44676223	-7.135268837	1.728500434	-4.128011018	3.66E-05	0.000119863	down
		p__Chloroflexi;c__OLB14;o__OLB14;f__OLB14;g__OLB14;	22.05298094	-3.86474156	0.939001992	-4.115796978	3.86E-05	0.00012536	down
		p__Planctomycetes;c__Phycisphaerae;o__Phycisphaerales;f__Phycisphaeraceae;g__uncultured;	8.879358497	-6.902932689	1.677706543	-4.114505435	3.88E-05	0.000125551	down
		p__Proteobacteria;c__Gammaproteobacteria;o__Salinisphaerales;f__Solimonadaceae;g__Panacagrimonas;	10.10467982	-7.087196314	1.727921891	-4.101572154	4.10E-05	0.000132243	down
		p__Patescibacteria;c__WS6_(Dojkabacteria);o__WS6_(Dojkabacteria);f__WS6_(Dojkabacteria);g__WS6_(Dojkabacteria);	13.72661118	-7.532277747	1.840649318	-4.092185118	4.27E-05	0.000137158	down
		p__Proteobacteria;c__Alphaproteobacteria;o__Rickettsiales;f__SM2D12;g__SM2D12;	14.87641495	-7.646157059	1.877980081	-4.071479317	4.67E-05	0.00014934	down
		p__Actinobacteria;c__Acidimicrobiia;o__unclassified_Acidimicrobiia;f__unclassified_Acidimicrobiia;g__unclassified_Acidimicrobiia;	47.52811467	-9.322747107	2.292147202	-4.067254973	4.76E-05	0.000151348	down
		p__Proteobacteria;c__Deltaproteobacteria;o__Bdellovibrionales;f__Bdellovibrionaceae;g__OM27_clade;	6.538729688	-6.458476799	1.58821451	-4.06650157	4.77E-05	0.000151348	down
		p__Proteobacteria;c__Gammaproteobacteria;o__Betaproteobacteriales;f__Methylophilaceae;g__unclassified_Methylophilaceae;	9.058654391	-6.929252306	1.708297039	-4.056233868	4.99E-05	0.000157527	down
		p__Actinobacteria;c__Actinobacteria;o__Frankiales;f__Geodermatophilaceae;g__Modestobacter;	9.473647906	-6.995680108	1.727367318	-4.049908803	5.12E-05	0.000160571	down
		p__Chloroflexi;c__Chloroflexia;o__Chloroflexales;f__Roseiflexaceae;g__uncultured;	21.29340316	-8.165192529	2.019546777	-4.043081658	5.28E-05	0.00016403	down
		p__Chloroflexi;c__Ktedonobacteria;o__C0119;f__C0119;g__C0119;	6.476011783	-6.44720904	1.597047604	-4.036954831	5.41E-05	0.000167716	down
		p__Proteobacteria;c__Deltaproteobacteria;o__Myxococcales;f__mle1-27;g__mle1-27;	6.369140413	-6.420708341	1.59461229	-4.026501225	5.66E-05	0.000173992	down
		p__Proteobacteria;c__Gammaproteobacteria;o__Ga0077536;f__Ga0077536;g__Ga0077536;	8.790420163	-6.887219401	1.711267307	-4.024630969	5.71E-05	0.000174706	down
		p__Proteobacteria;c__Alphaproteobacteria;o__Micavibrionales;f__uncultured;g__uncultured;	9.33538899	-6.974550811	1.733442582	-4.023525719	5.73E-05	0.000174856	down
		p__Proteobacteria;c__Alphaproteobacteria;o__Sphingomonadales;f__Sphingomonadaceae;g__Sphingopyxis;	15.98681945	-6.266025422	1.565081071	-4.00364271	6.24E-05	0.000189504	down
		p__Gemmatimonadetes;c__Gemmatimonadetes;o__Gemmatimonadales;f__Gemmatimonadaceae;g__unclassified_Gemmatimonadaceae;	6.072752396	-6.354140554	1.588820754	-3.999280936	6.35E-05	0.000192297	down
		p__Verrucomicrobia;c__Verrucomicrobiae;o__Verrucomicrobiales;f__Verrucomicrobiaceae;g__uncultured;	15.35975286	-7.692800904	1.940143297	-3.965068413	7.34E-05	0.000221236	down
		p__Proteobacteria;c__Deltaproteobacteria;o__Myxococcales;f__Nannocystaceae;g__Nannocystis;	18.67202326	-7.975731418	2.030347285	-3.928259702	8.56E-05	0.000257011	down
		p__Acidobacteria;c__Blastocatellia_(Subgroup_4);o__Elev-16S-573;f__Elev-16S-573;g__Elev-16S-573;	5.716971261	-6.270393638	1.597190711	-3.925889122	8.64E-05	0.00025858	down
		p__Chloroflexi;c__Chloroflexia;o__Chloroflexales;f__Chloroflexaceae;g__Candidatus_Chloroploca;	6.730003993	-6.504695029	1.659560881	-3.919527813	8.87E-05	0.000264506	down
		p__Bacteroidetes;c__Bacteroidia;o__Cytophagales;f__Cytophagaceae;g__Sporocytophaga;	12.90361084	-7.442765218	1.911987456	-3.892685171	9.91E-05	0.000293368	down
		p__Proteobacteria;c__Gammaproteobacteria;o__Betaproteobacteriales;f__Burkholderiaceae;g__Lautropia;	14.11117868	-5.080076764	1.317278345	-3.856494554	0.000115025	0.00033738	down
		p__Actinobacteria;c__Rubrobacteria;o__Rubrobacterales;f__Rubrobacteriaceae;g__Rubrobacter;	7.657636156	-6.688884434	1.758604651	-3.803517994	0.000142656	0.000415948	down
		p__Acidobacteria;c__Acidobacteriia;o__Solibacterales;f__Solibacteraceae_(Subgroup_3);g__Paludibaculum;	11.56292567	-5.838969799	1.537995385	-3.796480702	0.000146765	0.000426368	down
		p__Proteobacteria;c__Alphaproteobacteria;o__Rhizobiales;f__Rhizobiaceae;g__Phyllobacterium;	17.60082692	-7.888832494	2.102924917	-3.751361939	0.000175877	0.000505572	down
		p__Proteobacteria;c__Alphaproteobacteria;o__Rhizobiales;f__Rhizobiaceae;g__Aureimonas;	7.296895029	-6.620002742	1.764731533	-3.751280361	0.000175934	0.000505572	down
		p__Firmicutes;c__Bacilli;o__Bacillales;f__Paenibacillaceae;g__Paenibacillus;	7.811772799	-6.719217263	1.803851924	-3.724927293	0.000195372	0.000557404	down
		p__Proteobacteria;c__Gammaproteobacteria;o__Betaproteobacteriales;f__Burkholderiaceae;g__Cupriavidus;	14.42413544	-7.601375112	2.042601199	-3.721419098	0.000198106	0.000563188	down
		p__Proteobacteria;c__Gammaproteobacteria;o__unclassified_Gammaproteobacteria;f__unclassified_Gammaproteobacteria;g__unclassified_Gammaproteobacteria;	20.04157611	-3.662411018	0.9869778	-3.710732924	0.00020666	0.000584977	down
		p__Proteobacteria;c__Alphaproteobacteria;o__Micropepsales;f__Micropepsaceae;g__uncultured;	10.39913709	-7.131192812	1.922142676	-3.710022623	0.000207241	0.000584977	down
		p__Deinococcus-Thermus;c__Deinococci;o__Deinococcales;f__Deinococcaceae;g__Deinococcus;	5.734328014	-6.269916417	1.698221948	-3.692047688	0.000222456	0.000625706	down
		p__Bacteroidetes;c__Bacteroidia;o__Chitinophagales;f__Chitinophagaceae;g__uncultured;	72.46855755	-6.624333701	1.795682711	-3.689033515	0.000225108	0.000630935	down
		p__Patescibacteria;c__Berkelbacteria;o__Berkelbacteria;f__Berkelbacteria;g__Berkelbacteria;	12.32512983	-7.374692708	2.016598761	-3.656995557	0.000255189	0.000711624	down
		p__Proteobacteria;c__Gammaproteobacteria;o__Betaproteobacteriales;f__SC-I-84;g__SC-I-84;	3.97114549	-5.738389531	1.569367501	-3.656498256	0.000255684	0.000711624	down
		p__Proteobacteria;c__Gammaproteobacteria;o__Betaproteobacteriales;f__Burkholderiaceae;g__Inhella;	13.43267145	-7.50029295	2.055167076	-3.649480881	0.000262771	0.0007288	down
		p__Bacteroidetes;c__Bacteroidia;o__Sphingobacteriales;f__Sphingobacteriaceae;g__uncultured;	10.21542052	-7.103697639	1.950116994	-3.642703315	0.00026979	0.000745669	down
		p__Proteobacteria;c__Alphaproteobacteria;o__Tistrellales;f__Geminicoccaceae;g__Geminicoccus;	3.815678468	-5.686613446	1.569033664	-3.624277525	0.00028977	0.00079537	down
		p__Armatimonadetes;c__Chthonomonadetes;o__Chthonomonadales;f__Chthonomonadales;g__Chthonomonadales;	9.645322977	-7.02077944	1.939190139	-3.620469854	0.000294069	0.000804394	down
		p__Actinobacteria;c__Thermoleophilia;o__Solirubrobacterales;f__Solirubrobacteraceae;g__Conexibacter;	15.06170052	-7.664245396	2.131912939	-3.595008621	0.000324381	0.000884271	down
		p__Planctomycetes;c__OM190;o__OM190;f__OM190;g__OM190;	9.328495951	-6.974203786	1.95746716	-3.562871413	0.00036682	0.00099655	down
		p__Proteobacteria;c__Gammaproteobacteria;o__Betaproteobacteriales;f__Methylophilaceae;g__UBA6140;	10.33580781	-7.120503156	2.012288838	-3.538509493	0.000402393	0.001089472	down
		p__Proteobacteria;c__Deltaproteobacteria;o__Myxococcales;f__Archangiaceae;g__unclassified_Archangiaceae;	106.4593389	-7.348598858	2.082692307	-3.528413119	0.000418059	0.001128051	down
		p__Actinobacteria;c__Actinobacteria;o__Kineosporiales;f__Kineosporiaceae;g__Quadrisphaera;	7.384080312	-6.63752771	1.892535138	-3.507215046	0.000452823	0.001217727	down
		p__Planctomycetes;c__Planctomycetacia;o__Isosphaerales;f__Isosphaeraceae;g__uncultured;	3.368177081	-5.507914947	1.572640741	-3.502335152	0.000461199	0.001231928	down
		p__Cyanobacteria;c__Oxyphotobacteria;o__Nostocales;f__Phormidiaceae;g__uncultured;	35.11449203	-5.436869417	1.553512288	-3.499727333	0.000465734	0.001239881	down
		p__Proteobacteria;c__Alphaproteobacteria;o__Sneathiellales;f__Sneathiellaceae;g__AT-s3-44;	6.182705518	-6.377964836	1.852703835	-3.44251721	0.000576327	0.001519061	down
		p__Proteobacteria;c__Gammaproteobacteria;o__Betaproteobacteriales;f__Nitrosomonadaceae;g__mle1-7;	5.767171318	-6.281786216	1.82536765	-3.441381366	0.000578752	0.001520418	down
		p__Proteobacteria;c__Gammaproteobacteria;o__Betaproteobacteriales;f__Rhodocyclaceae;g__unclassified_Rhodocyclaceae;	7.769032978	-5.969326168	1.736224684	-3.438106959	0.000585796	0.001533861	down
		p__Cyanobacteria;c__Melainabacteria;o__Obscuribacterales;f__Obscuribacterales;g__Obscuribacterales;	5.489704499	-5.456001212	1.591875996	-3.427403406	0.000609383	0.00159039	down
		p__Proteobacteria;c__Alphaproteobacteria;o__Sphingomonadales;f__Sphingomonadaceae;g__Croceicoccus;	7.766198787	-6.708922966	1.969647041	-3.406154924	0.000658848	0.001713866	down
		p__Patescibacteria;c__Parcubacteria;o__Parcubacteria;f__Parcubacteria;g__Parcubacteria;	5.78026377	-6.284541969	1.854545607	-3.388723332	0.000702188	0.001820657	down
		p__Patescibacteria;c__WWE3;o__WWE3;f__WWE3;g__WWE3;	2.824147025	-5.25336239	1.557004403	-3.374018968	0.000740793	0.001914516	down
		p__Proteobacteria;c__Deltaproteobacteria;o__Myxococcales;f__P3OB-42;g__P3OB-42;	11.47708195	-5.775950331	1.717548206	-3.362904349	0.000771271	0.001986834	down
		p__Proteobacteria;c__Alphaproteobacteria;o__Caulobacterales;f__Hyphomonadaceae;g__Hirschia;	38.1231661	-9.00507006	2.683303924	-3.355963512	0.00079089	0.002030801	down
		p__Proteobacteria;c__Gammaproteobacteria;o__Betaproteobacteriales;f__Burkholderiaceae;g__Massilia;	250.3423938	-5.216286579	1.560038193	-3.343691586	0.000826716	0.002115967	down
		p__Chloroflexi;c__Chloroflexia;o__Chloroflexales;f__Chloroflexaceae;g__FFCH7168;	44.2721899	-9.220809057	2.768988763	-3.330027618	0.000868374	0.002215466	down
		p__Proteobacteria;c__Deltaproteobacteria;o__Myxococcales;f__Myxococcaceae;g__Myxococcus;	28.66434793	-8.593244553	2.582878513	-3.327002996	0.000877854	0.002232498	down
		p__Proteobacteria;c__Alphaproteobacteria;o__Rhizobiales;f__Rhizobiaceae;g__Ensifer;	29.78177823	-8.648551538	2.600333999	-3.325938722	0.000881213	0.002233903	down
		p__Bacteroidetes;c__Bacteroidia;o__Chitinophagales;f__Chitinophagaceae;g__Segetibacter;	6.374253344	-6.427478563	1.933153259	-3.324867561	0.000884605	0.002235384	down
		p__Cyanobacteria;c__Oxyphotobacteria;o__Nostocales;f__Phormidiaceae;g__unclassified_Phormidiaceae;	11.83792981	-7.318215043	2.210510624	-3.310644593	0.000930813	0.002344707	down
		p__Proteobacteria;c__Gammaproteobacteria;o__Gammaproteobacteria_Incertae_Sedis;f__Unknown_Family;g__Candidatus_Berkiella;	34.37390861	-8.855480953	2.732569332	-3.240715926	0.001192299	0.002993913	down
		p__Proteobacteria;c__Gammaproteobacteria;o__Betaproteobacteriales;f__Nitrosomonadaceae;g__unclassified_Nitrosomonadaceae;	3.101907132	-5.380988172	1.664758459	-3.232293636	0.001228008	0.003073882	down
		p__Actinobacteria;c__Actinobacteria;o__Propionibacteriales;f__Nocardioidaceae;g__Kribbella;	29.87551683	-8.652883322	2.677990258	-3.231110829	0.001233101	0.003076955	down
		p__Proteobacteria;c__Alphaproteobacteria;o__Rhizobiales;f__Hyphomicrobiaceae;g__Hyphomicrobium;	18.56799173	-7.967181479	2.480661654	-3.211716304	0.001319446	0.003271897	down
		p__Proteobacteria;c__Gammaproteobacteria;o__Betaproteobacteriales;f__Burkholderiaceae;g__Janthinobacterium;	3.459261754	-5.546969078	1.730702034	-3.205039902	0.001350438	0.003338349	down
		p__Dependentiae;c__Babeliae;o__Babeliales;f__Vermiphilaceae;g__Vermiphilaceae;	5.210287238	-6.131805763	1.923360559	-3.188068786	0.001432265	0.003518774	down
		p__Proteobacteria;c__Gammaproteobacteria;o__Betaproteobacteriales;f__Burkholderiaceae;g__Oxalicibacterium;	4.428566979	-5.899951811	1.853021525	-3.183962913	0.001452736	0.003558086	down
		p__Proteobacteria;c__Gammaproteobacteria;o__Betaproteobacteriales;f__Rhodocyclaceae;g__Thauera;	35.21086876	-8.890706536	2.801783431	-3.173231178	0.001507524	0.003680949	down
		p__Actinobacteria;c__Actinobacteria;o__Micrococcales;f__Cellulomonadaceae;g__Actinotalea;	22.03321083	-8.214460711	2.601263656	-3.157873171	0.001589247	0.003868625	down
		p__Proteobacteria;c__Gammaproteobacteria;o__Oceanospirillales;f__Pseudohongiellaceae;g__BIyi10;	18.25614808	-7.942480659	2.523023867	-3.148000605	0.001643914	0.003989497	down
		p__Cyanobacteria;c__Oxyphotobacteria;o__Nostocales;f__Nostocales_Incertae_Sedis;g__Desertifilum_KR2012-2;	5.858465107	-6.299510086	2.01467285	-3.126815396	0.001767108	0.00426248	down
		p__Proteobacteria;c__Gammaproteobacteria;o__Betaproteobacteriales;f__Burkholderiaceae;g__Pseudoduganella;	2.823874751	-5.252149331	1.680213786	-3.125881584	0.001772729	0.004263119	down
		p__Bacteroidetes;c__Bacteroidia;o__Chitinophagales;f__Chitinophagaceae;g__UTBCD1;	16.7124191	-7.814998612	2.502997197	-3.122256238	0.001794707	0.004302971	down
		p__Actinobacteria;c__Actinobacteria;o__Frankiales;f__Sporichthyaceae;g__Sporichthya;	24.03580071	-8.339046769	2.677426692	-3.114575198	0.0018421	0.004403338	down
		p__Proteobacteria;c__Alphaproteobacteria;o__Rhizobiales;f__Xanthobacteraceae;g__Pseudolabrys;	18.76693812	-7.981952627	2.590046651	-3.081779482	0.002057672	0.004903913	down
		p__Proteobacteria;c__Gammaproteobacteria;o__Alteromonadales;f__Alteromonadaceae;g__uncultured;	2.839357439	-5.251840444	1.708485318	-3.073974583	0.002112274	0.005019016	down
		p__Bacteroidetes;c__Bacteroidia;o__Cytophagales;f__Spirosomaceae;g__Dyadobacter;	26.97958167	-8.506020457	2.791231089	-3.047408182	0.00230824	0.005452105	down
		p__Chlamydiae;c__Chlamydiae;o__Chlamydiales;f__Parachlamydiaceae;g__Neochlamydia;	2.658246271	-5.158478475	1.697071077	-3.039636079	0.002368642	0.005578221	down
		p__WPS-2;c__WPS-2;o__WPS-2;f__WPS-2;g__WPS-2;	9.616120688	-4.465925836	1.470028917	-3.037985025	0.002381658	0.005592329	down
		p__Proteobacteria;c__Gammaproteobacteria;o__Oceanospirillales;f__Pseudohongiellaceae;g__Pseudohongiella;	3.340143131	-5.49089071	1.814793793	-3.025627888	0.002481175	0.005808867	down
		p__Firmicutes;c__Bacilli;o__Bacillales;f__Bacillaceae;g__Anoxybacillus;	3.952363468	-4.969198442	1.644203071	-3.022253474	0.002509004	0.005856794	down
		p__Cyanobacteria;c__Oxyphotobacteria;o__unclassified_Oxyphotobacteria;f__unclassified_Oxyphotobacteria;g__unclassified_Oxyphotobacteria;	11.81696928	-7.315333867	2.429753415	-3.010730974	0.002606196	0.006065884	down
		p__Bacteroidetes;c__Bacteroidia;o__Bacteroidales;f__Marinifilaceae;g__Odoribacter;	2.02960323	-4.771047316	1.589526826	-3.001551932	0.002686072	0.006233567	down
		p__Proteobacteria;c__Gammaproteobacteria;o__Xanthomonadales;f__Xanthomonadaceae;g__Luteimonas;	38.1034686	-4.873792953	1.625719934	-2.997929011	0.00271821	0.006279842	down
		p__Fibrobacteres;c__Fibrobacteria;o__Fibrobacterales;f__Fibrobacteraceae;g__uncultured;	3.580829909	-5.593283925	1.865965682	-2.997527757	0.002721791	0.006279842	down
		p__Patescibacteria;c__Microgenomatia;o__Candidatus_Levybacteria;f__Candidatus_Levybacteria;g__Candidatus_Levybacteria;	22.1366244	-8.220275405	2.748523964	-2.990796338	0.00278251	0.006401381	down
		p__Proteobacteria;c__Gammaproteobacteria;o__Betaproteobacteriales;f__Nitrosomonadaceae;g__uncultured;	3.814921372	-5.679068458	1.899482582	-2.989797596	0.002791624	0.00640384	down
		p__Bacteroidetes;c__Bacteroidia;o__Cytophagales;f__unclassified_Cytophagales;g__unclassified_Cytophagales;	3.158609363	-5.412072096	1.818462151	-2.976180776	0.002918628	0.006656813	down
		p__Actinobacteria;c__Actinobacteria;o__Micrococcales;f__Microbacteriaceae;g__Microbacterium;	13.37733141	-7.494522466	2.519414025	-2.97470856	0.00293267	0.00666973	down
		p__Bacteroidetes;c__Bacteroidia;o__Sphingobacteriales;f__Sphingobacteriaceae;g__unclassified_Sphingobacteriaceae;	10.87860062	-7.195893915	2.430649351	-2.960482108	0.00307158	0.006965748	down
		p__Proteobacteria;c__Alphaproteobacteria;o__Rhizobiales;f__Devosiaceae;g__uncultured;	11.93378644	-7.328643354	2.487954238	-2.945650383	0.003222764	0.007287842	down
		p__Actinobacteria;c__Actinobacteria;o__Micrococcales;f__Microbacteriaceae;g__unclassified_Microbacteriaceae;	47.43746463	-4.439740839	1.521066407	-2.918834325	0.003513429	0.007900253	down
		p__Proteobacteria;c__Alphaproteobacteria;o__Sphingomonadales;f__Sphingomonadaceae;g__Sphingorhabdus;	10.91259431	-7.200769554	2.510413791	-2.868359623	0.004126063	0.00922569	down
		p__Proteobacteria;c__Alphaproteobacteria;o__Sphingomonadales;f__Sphingomonadaceae;g__Ellin6055;	8.813222665	-6.892506176	2.406156394	-2.864529585	0.004176291	0.009311843	down
		p__Proteobacteria;c__Gammaproteobacteria;o__Xanthomonadales;f__uncultured;g__uncultured;	10.7753563	-7.181064611	2.511019494	-2.859820335	0.004238811	0.009424842	down
		p__Proteobacteria;c__Gammaproteobacteria;o__Pseudomonadales;f__Pseudomonadaceae;g__Pseudomonas;	106.3924945	-3.646015379	1.278351546	-2.852122635	0.004342834	0.009602489	down
		p__Proteobacteria;c__Alphaproteobacteria;o__Rhizobiales;f__Rhizobiales_Incertae_Sedis;g__unclassified_Rhizobiales_Incertae_Sedis;	2.17363939	-4.870572471	1.708568076	-2.8506751	0.004362652	0.009619588	down
		p__Proteobacteria;c__Alphaproteobacteria;o__Rhodobacterales;f__Rhodobacteraceae;g__Tabrizicola;	9.217480549	-6.956774462	2.441853277	-2.848973166	0.004386058	0.009644481	down
		p__Proteobacteria;c__Gammaproteobacteria;o__CCD24;f__CCD24;g__CCD24;	11.722768	-7.302852378	2.565549243	-2.846506415	0.004420184	0.009692745	down
		p__Proteobacteria;c__Alphaproteobacteria;o__Rhodobacterales;f__Rhodobacteraceae;g__uncultured;	8.839592602	-6.896822246	2.425678253	-2.843255175	0.00446553	0.00976528	down
		p__Bacteroidetes;c__Bacteroidia;o__Sphingobacteriales;f__KD3-93;g__KD3-93;	9.533707475	-7.006287525	2.480111327	-2.824989124	0.004728222	0.01031141	down
		p__Proteobacteria;c__Gammaproteobacteria;o__Steroidobacterales;f__Steroidobacteraceae;g__uncultured;	7.389704689	-6.638631478	2.35830494	-2.815001302	0.004877704	0.010608339	down
		p__Cyanobacteria;c__Melainabacteria;o__Vampirovibrionales;f__Vampirovibrionales;g__Vampirovibrionales;	2.238868617	-4.9084995	1.748792775	-2.806793104	0.005003737	0.010852792	down
		p__Cyanobacteria;c__Oxyphotobacteria;o__Nostocales;f__Phormidiaceae;g__Planktothrix_NIVA-CYA_15;	15.67888872	-7.723969093	2.75685269	-2.801734428	0.00508287	0.010994468	down
		p__Proteobacteria;c__Alphaproteobacteria;o__Elsterales;f__uncultured;g__uncultured;	7.998567255	-6.751038179	2.427675329	-2.78086534	0.005421422	0.011694992	down
		p__Proteobacteria;c__Gammaproteobacteria;o__Cellvibrionales;f__Porticoccaceae;g__C1-B045;	21.96458493	-6.707795594	2.415191733	-2.777334611	0.005480672	0.011790852	down
		p__Bacteroidetes;c__Bacteroidia;o__Sphingobacteriales;f__AKYH767;g__AKYH767;	5.920909138	-4.794907371	1.729148675	-2.772987331	0.005554428	0.011917318	down
		p__Proteobacteria;c__Gammaproteobacteria;o__Xanthomonadales;f__unclassified_Xanthomonadales;g__unclassified_Xanthomonadales;	3.027334517	-5.350468762	1.933395785	-2.767394449	0.005650634	0.012091142	down
		p__Proteobacteria;c__Gammaproteobacteria;o__Betaproteobacteriales;f__Burkholderiaceae;g__Methylibium;	10.72059004	-7.173865133	2.597012818	-2.762352609	0.005738647	0.012213804	down
		p__Proteobacteria;c__Alphaproteobacteria;o__Caulobacterales;f__Caulobacteraceae;g__Caulobacter;	6.665409096	-6.489490107	2.351862082	-2.759298752	0.005792555	0.012295664	down
		p__Proteobacteria;c__Alphaproteobacteria;o__Rhizobiales;f__D05-2;g__D05-2;	7.824172919	-6.720590159	2.440035235	-2.754300456	0.005881774	0.012451842	down
		p__Proteobacteria;c__Gammaproteobacteria;o__Pseudomonadales;f__Moraxellaceae;g__uncultured;	8.593344843	-6.85572395	2.506246612	-2.73545465	0.006229417	0.013152827	down
		p__Actinobacteria;c__Actinobacteria;o__Corynebacteriales;f__Nocardiaceae;g__Smaragdicoccus;	9.140546746	-6.94364041	2.549457769	-2.723575379	0.006457948	0.013599276	down
		p__Proteobacteria;c__Alphaproteobacteria;o__Rhodospirillales;f__uncultured;g__uncultured;	6.537913297	-6.459700084	2.379156015	-2.715122523	0.006625125	0.013914512	down
		p__Actinobacteria;c__Actinobacteria;o__Pseudonocardiales;f__Pseudonocardiaceae;g__Actinokineospora;	12.5102041	-7.396741251	2.726265227	-2.713140738	0.006664879	0.013930009	down
		p__Actinobacteria;c__Acidimicrobiia;o__Microtrichales;f__Microtrichaceae;g__uncultured;	6.292449836	-6.406044918	2.361231362	-2.713010263	0.006667504	0.013930009	down
		p__Proteobacteria;c__Gammaproteobacteria;o__Cellvibrionales;f__Cellvibrionaceae;g__uncultured;	8.515502444	-6.841401547	2.528360787	-2.705864441	0.006812685	0.014196066	down
		p__Actinobacteria;c__Actinobacteria;o__Micrococcales;f__Microbacteriaceae;g__uncultured;	2.861584089	-5.264439075	1.957575049	-2.689265516	0.007160944	0.014844039	down
		p__Proteobacteria;c__Alphaproteobacteria;o__Rhizobiales;f__uncultured;g__uncultured;	7.19407455	-6.59768684	2.457308979	-2.684923588	0.007254639	0.014999202	down
		p__Bacteroidetes;c__Bacteroidia;o__Chitinophagales;f__Chitinophagaceae;g__Ferruginibacter;	16.66491847	-4.436111211	1.661051922	-2.670663783	0.007570143	0.015610968	down
		p__Actinobacteria;c__Actinobacteria;o__Micrococcales;f__Intrasporangiaceae;g__Phycicoccus;	6.390550671	-6.426794419	2.412217945	-2.664267726	0.007715613	0.01586984	down
		p__Firmicutes;c__Bacilli;o__Bacillales;f__Family_XII;g__Exiguobacterium;	5.244812748	-5.396377943	2.044702371	-2.639199729	0.0083102	0.017048762	down
		p__Proteobacteria;c__Alphaproteobacteria;o__Rhizobiales;f__Pleomorphomonadaceae;g__Prosthecomicrobium;	4.86076649	-6.034973841	2.294983081	-2.629637617	0.008547593	0.017490704	down
		p__Proteobacteria;c__Deltaproteobacteria;o__Myxococcales;f__Archangiaceae;g__Anaeromyxobacter;	7.848213981	-6.726517688	2.561243692	-2.626270085	0.008632629	0.017619417	down
		p__Firmicutes;c__Clostridia;o__Clostridiales;f__Family_XVII;g__Sulfobacillus;	4.813612355	-5.26918723	2.008276668	-2.623735721	0.008697124	0.017705654	down
		p__Proteobacteria;c__Alphaproteobacteria;o__Acetobacterales;f__Acetobacteraceae;g__Rubritepida;	5.123679487	-6.111930937	2.332056112	-2.620833566	0.008771507	0.01781153	down
		p__Proteobacteria;c__Alphaproteobacteria;o__Acetobacterales;f__Acetobacteraceae;g__Belnapia;	1.926452116	-4.692722113	1.795081965	-2.614210495	0.008943392	0.01806942	down
		p__Proteobacteria;c__Alphaproteobacteria;o__Rhodobacterales;f__Rhodobacteraceae;g__Marivita;	4.898446589	-6.046853593	2.313088144	-2.614190734	0.008943909	0.01806942	down
		p__Proteobacteria;c__Alphaproteobacteria;o__Caulobacterales;f__Hyphomonadaceae;g__SWB02;	8.002408525	-6.751514215	2.585217176	-2.611584929	0.00901236	0.018161617	down
		p__Actinobacteria;c__Actinobacteria;o__Frankiales;f__unclassified_Frankiales;g__unclassified_Frankiales;	2.257797181	-4.133995707	1.592577091	-2.595790012	0.009437372	0.018922288	down
		p__Proteobacteria;c__Alphaproteobacteria;o__Rhodovibrionales;f__Fodinicurvataceae;g__uncultured;	4.956205246	-6.060028138	2.336490851	-2.593645139	0.009496445	0.018971655	down
		p__Proteobacteria;c__Alphaproteobacteria;o__Caedibacterales;f__Caedibacteraceae;g__Candidatus_Nucleicultrix;	5.686275662	-6.259497442	2.413842888	-2.593166885	0.009509661	0.018971655	down
		p__Bacteroidetes;c__Bacteroidia;o__Flavobacteriales;f__NS9_marine_group;g__NS9_marine_group;	5.914655461	-6.31804355	2.439305564	-2.590099266	0.009594826	0.019087674	down
		p__Proteobacteria;c__Alphaproteobacteria;o__Rhizobiales;f__Hyphomicrobiaceae;g__unclassified_Hyphomicrobiaceae;	1.72637979	-4.539293247	1.756429557	-2.584386734	0.009755234	0.019278121	down
		p__Proteobacteria;c__Gammaproteobacteria;o__Steroidobacterales;f__Steroidobacteraceae;g__unclassified_Steroidobacteraceae;	7.6044738	-6.67893824	2.584515534	-2.584212844	0.009760154	0.019278121	down
		p__Proteobacteria;c__Gammaproteobacteria;o__Betaproteobacteriales;f__Burkholderiaceae;g__Ideonella;	4.879757704	-6.041396931	2.342453237	-2.579089664	0.009906107	0.019517973	down
		p__Proteobacteria;c__Deltaproteobacteria;o__Myxococcales;f__bacteriap25;g__bacteriap25;	7.04601705	-6.567761271	2.547973335	-2.577641289	0.00994772	0.019551569	down
		p__Patescibacteria;c__Microgenomatia;o__Candidatus_Collierbacteria;f__Candidatus_Collierbacteria;g__Candidatus_Collierbacteria;	6.165226312	-6.374632847	2.474821395	-2.57579511	0.010000989	0.01960785	down
		p__Bacteroidetes;c__Bacteroidia;o__Chitinophagales;f__Chitinophagaceae;g__Niastella;	11.11541327	-7.226042279	2.813524573	-2.568323856	0.010219163	0.019986373	down
		p__Acidobacteria;c__Blastocatellia_(Subgroup_4);o__unclassified_Blastocatellia_(Subgroup_4);f__unclassified_Blastocatellia_(Subgroup_4);g__unclassified_Blastocatellia_(Subgroup_4);	4.341533701	-5.871765247	2.290555049	-2.563468295	0.010363217	0.020218432	down
		p__Proteobacteria;c__Gammaproteobacteria;o__Coxiellales;f__Coxiellaceae;g__Coxiella;	11.3778099	-7.259849967	2.837180873	-2.558825218	0.010502653	0.020390517	down
		p__Bacteroidetes;c__Bacteroidia;o__Chitinophagales;f__37-13;g__37-13;	5.835179536	-6.295352742	2.471426957	-2.547254219	0.010857431	0.020976977	down
		p__Proteobacteria;c__Alphaproteobacteria;o__Rhodobacterales;f__Rhodobacteraceae;g__Pseudorhodobacter;	5.28008317	-6.153984008	2.429234446	-2.533301805	0.011299362	0.021777947	down
		p__Bacteroidetes;c__Rhodothermia;o__Rhodothermales;f__Rhodothermaceae;g__uncultured;	1.942389139	-4.715598364	1.865974503	-2.527150481	0.011499222	0.022109615	down
		p__Proteobacteria;c__Gammaproteobacteria;o__Betaproteobacteriales;f__Burkholderiaceae;g__Rhodoferax;	27.6083433	-8.539241832	3.384980619	-2.52268559	0.011646248	0.022338345	down
		p__Bacteroidetes;c__Bacteroidia;o__Cytophagales;f__Hymenobacteraceae;g__Hymenobacter;	6.328075874	-6.416718193	2.551668409	-2.514714753	0.011912872	0.022729601	down
		p__Proteobacteria;c__Gammaproteobacteria;o__Xanthomonadales;f__Rhodanobacteraceae;g__Tahibacter;	4.935522028	-6.056405738	2.409039017	-2.514033893	0.011935896	0.022729601	down
		p__Bacteroidetes;c__Bacteroidia;o__unclassified_Bacteroidia;f__unclassified_Bacteroidia;g__unclassified_Bacteroidia;	5.84280379	-6.300666152	2.507251666	-2.512977152	0.011971709	0.022743389	down
		p__Proteobacteria;c__Alphaproteobacteria;o__Rhizobiales;f__Beijerinckiaceae;g__Chelatococcus;	3.354585972	-3.934760538	1.578919257	-2.492059376	0.01270048	0.02401326	down
		p__Proteobacteria;c__Alphaproteobacteria;o__Rhizobiales;f__Pleomorphomonadaceae;g__Chthonobacter;	3.840989796	-5.694425589	2.289543431	-2.487144603	0.012877305	0.024289892	down
		p__Proteobacteria;c__Alphaproteobacteria;o__Rhodobacterales;f__Rhodobacteraceae;g__Paracoccus;	77.16051142	-4.104694021	1.652310288	-2.484215012	0.012983739	0.024432757	down
		p__Proteobacteria;c__Alphaproteobacteria;o__Caulobacterales;f__Caulobacteraceae;g__Brevundimonas;	57.15733401	-3.125021746	1.258705686	-2.482726327	0.013038121	0.024477228	down
		p__Proteobacteria;c__Deltaproteobacteria;o__Myxococcales;f__Polyangiaceae;g__unclassified_Polyangiaceae;	1.751570849	-4.573060581	1.843996862	-2.479971998	0.01313927	0.02460908	down
		p__Chlamydiae;c__Chlamydiae;o__Chlamydiales;f__Parachlamydiaceae;g__unclassified_Parachlamydiaceae;	4.63931264	-5.963581337	2.423677151	-2.460551041	0.013872384	0.025860463	down
		p__Dependentiae;c__Babeliae;o__Babeliales;f__Babeliales;g__Babeliales;	4.801251854	-6.016304477	2.464929646	-2.440761133	0.014656345	0.027258063	down
		p__Actinobacteria;c__Actinobacteria;o__Micrococcales;f__Cellulomonadaceae;g__unclassified_Cellulomonadaceae;	9.054856178	-5.493162776	2.268197165	-2.421818906	0.015443044	0.028654227	down
		p__Proteobacteria;c__Gammaproteobacteria;o__Betaproteobacteriales;f__Burkholderiaceae;g__Leptothrix;	4.994854172	-6.07320732	2.516415614	-2.413435717	0.015802915	0.029253769	down
		p__Planctomycetes;c__vadinHA49;o__vadinHA49;f__vadinHA49;g__vadinHA49;	3.046567518	-5.36213812	2.238239354	-2.395694684	0.016588902	0.030637508	down
		p__Actinobacteria;c__Actinobacteria;o__Pseudonocardiales;f__Pseudonocardiaceae;g__Alloactinosynnema;	19.90598169	-8.067126785	3.385604125	-2.382773203	0.017182777	0.031587737	down
		p__Proteobacteria;c__Alphaproteobacteria;o__Caulobacterales;f__Caulobacteraceae;g__uncultured;	5.31376992	-6.160686968	2.588452795	-2.380065412	0.017309565	0.031747497	down
		p__Planctomycetes;c__Phycisphaerae;o__Phycisphaerales;f__Phycisphaeraceae;g__SM1A02;	3.121353112	-5.398079296	2.302682708	-2.344256669	0.019065046	0.034806828	down
		p__Acidobacteria;c__Subgroup_17;o__Subgroup_17;f__Subgroup_17;g__Subgroup_17;	2.870898668	-5.273669864	2.255211348	-2.338437091	0.019364586	0.03519226	down
		p__Bacteroidetes;c__Bacteroidia;o__Cytophagales;f__Microscillaceae;g__Chryseolinea;	26.52447817	-5.159503783	2.210617215	-2.33396526	0.019597541	0.035534494	down
		p__Verrucomicrobia;c__Verrucomicrobiae;o__Verrucomicrobiales;f__Verrucomicrobiaceae;g__Verrucomicrobium;	3.386533148	-5.511053308	2.375115657	-2.320330504	0.020323005	0.036766164	down
		p__Hydrogenedentes;c__Hydrogenedentia;o__Hydrogenedentiales;f__Hydrogenedensaceae;g__Hydrogenedensaceae;	3.840868279	-5.692732728	2.454677946	-2.319136299	0.020387647	0.036799472	down
		p__Firmicutes;c__Bacilli;o__Bacillales;f__Planococcaceae;g__unclassified_Planococcaceae;	10.92548825	-1.822212457	0.786255632	-2.317582708	0.020472011	0.036868146	down
		p__Bacteroidetes;c__Bacteroidia;o__Flavobacteriales;f__Crocinitomicaceae;g__Crocinitomix;	3.020287794	-5.344050964	2.332328852	-2.29129394	0.021946419	0.039434197	down
		p__Proteobacteria;c__Gammaproteobacteria;o__Acidiferrobacterales;f__Acidiferrobacteraceae;g__Sulfurifustis;	4.177145387	-5.813589881	2.545849894	-2.283555639	0.022397659	0.040154362	down
		p__Bacteroidetes;c__Bacteroidia;o__Flavobacteriales;f__Crocinitomicaceae;g__Fluviicola;	2.558543141	-5.108698577	2.24557814	-2.2750037	0.022905708	0.040972907	down
		p__Bacteroidetes;c__Bacteroidia;o__Chitinophagales;f__Chitinophagaceae;g__Chitinophaga;	15.3693081	-7.693905547	3.386263575	-2.272092935	0.023080898	0.04119371	down
		p__Proteobacteria;c__Alphaproteobacteria;o__Rhizobiales;f__Beijerinckiaceae;g__Methylocella;	2.57399659	-5.12085463	2.268248854	-2.257624696	0.023969068	0.042587897	down
		p__Planctomycetes;c__Phycisphaerae;o__Phycisphaerales;f__Phycisphaeraceae;g__I-8;	2.717275655	-5.190927956	2.310172255	-2.246987403	0.024640832	0.04368397	down
		p__Proteobacteria;c__Deltaproteobacteria;o__Myxococcales;f__Myxococcaceae;g__unclassified_Myxococcaceae;	3.938425887	-5.73342066	2.553150303	-2.245625983	0.024727975	0.04374104	down
		p__Bacteroidetes;c__Bacteroidia;o__Cytophagales;f__Cyclobacteriaceae;g__uncultured;	4.299893237	-5.856916422	2.609507854	-2.244452498	0.024803302	0.043777003	down
		p__Proteobacteria;c__Deltaproteobacteria;o__SAR324_clade(Marine_group_B);f__SAR324_clade(Marine_group_B);g__SAR324_clade(Marine_group_B);	2.430444004	-5.038838939	2.250351338	-2.239134332	0.025147177	0.044285736	down
		p__Proteobacteria;c__Gammaproteobacteria;o__Betaproteobacteriales;f__Rhodocyclaceae;g__Azoarcus;	2.69940484	-5.189530371	2.319865956	-2.236995787	0.025286615	0.044432993	down
		p__Proteobacteria;c__Gammaproteobacteria;o__Gammaproteobacteria_Incertae_Sedis;f__Unknown_Family;g__Candidatus_Ovatusbacter;	2.649507544	-5.16391736	2.313048327	-2.232515983	0.02558088	0.044851058	down
		p__Cyanobacteria;c__Oxyphotobacteria;o__Oxyphotobacteria_Incertae_Sedis;f__Unknown_Family;g__Leptolyngbya_VRUC_135;	13.12034473	-7.46609912	3.386758349	-2.204497147	0.0274894	0.048091347	down
		p__Proteobacteria;c__Deltaproteobacteria;o__Myxococcales;f__27F-1492R;g__27F-1492R;	3.423395177	-5.524153414	2.521117911	-2.191152341	0.02844077	0.049548805	down
		p__Proteobacteria;c__Alphaproteobacteria;o__Sphingomonadales;f__Sphingomonadaceae;g__Erythrobacter;	3.760608946	-5.659905799	2.583174051	-2.191066373	0.02844699	0.049548805	down
		p__Elusimicrobia;c__Lineage_IIa;o__Lineage_IIa;f__Lineage_IIa;g__Lineage_IIa;	2.30518651	-4.9571522	2.267889625	-2.185799585	0.028830271	0.049997594	down
		p__Verrucomicrobia;c__Verrucomicrobiae;o__Pedosphaerales;f__Pedosphaeraceae;g__ADurb.Bin063-1;	2.164446328	-4.866082957	2.268213223	-2.145337532	0.03192587	0.055245635	down
		p__Proteobacteria;c__Alphaproteobacteria;o__Caulobacterales;f__Caulobacteraceae;g__unclassified_Caulobacteraceae;	1.998667092	-4.752225885	2.227888497	-2.133062715	0.032919582	0.056841621	down
		p__Proteobacteria;c__Gammaproteobacteria;o__Betaproteobacteriales;f__Hydrogenophilaceae;g__Thiobacillus;	11.57693722	-4.884835427	2.292200743	-2.131067901	0.033083549	0.057001092	down
		p__Bacteroidetes;c__Bacteroidia;o__Bacteroidales;f__Bacteroidaceae;g__Bacteroides;	40.87403816	-1.196784128	0.56206043	-2.129280168	0.033231088	0.057131632	down
		p__Proteobacteria;c__Alphaproteobacteria;o__Rickettsiales;f__AB1;g__AB1;	1.973325277	-4.734476692	2.233370489	-2.119879669	0.034016194	0.058355368	down
		p__Actinobacteria;c__Actinobacteria;o__Glycomycetales;f__Glycomycetaceae;g__Glycomyces;	10.58148288	-7.155104233	3.387573039	-2.112162351	0.034672527	0.059226032	down
		p__Proteobacteria;c__Gammaproteobacteria;o__Xanthomonadales;f__Xanthomonadaceae;g__Vulcaniibacterium;	13.70711168	-2.915237078	1.388681548	-2.099284089	0.035791865	0.061007119	down
		p__Planctomycetes;c__Planctomycetacia;o__uncultured;f__uncultured;g__uncultured;	1.823180733	-4.62157427	2.209969831	-2.091238625	0.036506678	0.062092556	down
		p__Proteobacteria;c__Gammaproteobacteria;o__Xanthomonadales;f__Rhodanobacteraceae;g__Dokdonella;	2.573028194	-5.112528566	2.448270084	-2.088220822	0.03677792	0.062420521	down
		p__Proteobacteria;c__Alphaproteobacteria;o__Rhodospirillales;f__Rhodopirillaceae;g__Defluviicoccus;	2.082251956	-4.806946529	2.317187242	-2.074474795	0.038035237	0.064417125	down
		p__Proteobacteria;c__Alphaproteobacteria;o__Acetobacterales;f__Acetobacteraceae;g__uncultured;	2.192116974	-4.883588671	2.360084847	-2.06924284	0.038523304	0.065015316	down
		p__Bacteroidetes;c__Bacteroidia;o__Sphingobacteriales;f__unclassified_Sphingobacteriales;g__unclassified_Sphingobacteriales;	1.950977109	-4.711799638	2.277398827	-2.06893917	0.038551795	0.065015316	down
		p__Actinobacteria;c__Actinobacteria;o__Propionibacteriales;f__unclassified_Propionibacteriales;g__unclassified_Propionibacteriales;	1.980099725	-4.746061751	2.304605117	-2.059381764	0.039457681	0.066183901	down
		p__Actinobacteria;c__Actinobacteria;o__Kineosporiales;f__Kineosporiaceae;g__unclassified_Kineosporiaceae;	2.629003386	-5.142432705	2.497537986	-2.059000797	0.039494162	0.066183901	down
		p__WS2;c__WS2;o__WS2;f__WS2;g__WS2;	1.83591156	-4.630353647	2.252181402	-2.055941694	0.039788137	0.066536464	down
		p__Proteobacteria;c__Alphaproteobacteria;o__Rhizobiales;f__Xanthobacteraceae;g__unclassified_Xanthobacteraceae;	34.14716662	-3.304112712	1.617634007	-2.042558884	0.041096125	0.068579697	down
		p__Cyanobacteria;c__Oxyphotobacteria;o__Oxyphotobacteria_Incertae_Sedis;f__Unknown_Family;g__Leptolyngbya_ANT.L52.2;	8.647748732	-6.86487049	3.388508988	-2.025926599	0.042772307	0.071227524	down
		p__Verrucomicrobia;c__Verrucomicrobiae;o__UA11;f__UA11;g__UA11;	1.788796613	-4.5875865	2.26697406	-2.023660782	0.043005066	0.071465622	down
		p__Actinobacteria;c__Actinobacteria;o__Frankiales;f__Geodermatophilaceae;g__unclassified_Geodermatophilaceae;	2.192358761	-4.883854957	2.415196589	-2.022135581	0.043162347	0.071577559	down
		p__Proteobacteria;c__Alphaproteobacteria;o__Holosporales;f__Holosporaceae;g__uncultured;	1.70775188	-4.525899488	2.247339796	-2.013891934	0.044020881	0.072849524	down
		p__Actinobacteria;c__Actinobacteria;o__Micrococcales;f__Intrasporangiaceae;g__Aquipuribacter;	8.149321137	-6.780226611	3.38881928	-2.000763703	0.045417861	0.07500543	down
		p__Actinobacteria;c__Thermoleophilia;o__Solirubrobacterales;f__Solirubrobacteraceae;g__unclassified_Solirubrobacteraceae;	0.856930131	-3.531155774	1.781671222	-1.981934562	0.047486565	NA	down
		p__Patescibacteria;c__Parcubacteria;o__Candidatus_Jorgensenbacteria;f__Candidatus_Jorgensenbacteria;g__Candidatus_Jorgensenbacteria;	1.654164814	-4.472728358	2.25786664	-1.980953294	0.047596512	0.07827856	down
		p__Proteobacteria;c__Gammaproteobacteria;o__PLTA13;f__PLTA13;g__PLTA13;	2.151473714	-4.858081985	2.453516246	-1.980048835	0.047698042	0.078283796	down
		p__Proteobacteria;c__Deltaproteobacteria;o__PB19;f__PB19;g__PB19;	1.579531225	-4.412152169	2.230415939	-1.978174605	0.047909013	0.078468259	down
		p__Acidobacteria;c__Blastocatellia_(Subgroup_4);o__Pyrinomonadales;f__Pyrinomonadaceae;g__RB41;	7.606892413	-6.679287262	3.389213869	-1.970748238	0.04875268	0.079686105	down
		p__Gemmatimonadetes;c__BD2-11_terrestrial_group;o__BD2-11_terrestrial_group;f__BD2-11_terrestrial_group;g__BD2-11_terrestrial_group;	1.666442554	-4.48260082	2.282269805	-1.964097676	0.049518766	0.080772413	down
		p__Verrucomicrobia;c__Verrucomicrobiae;o__unclassified_Verrucomicrobiae;f__unclassified_Verrucomicrobiae;g__unclassified_Verrucomicrobiae;	1.648025944	-4.467961305	2.276265929	-1.962846804	0.049663977	0.080843612	down
Figure 5 D	Genus level:windscreen inside pig house vs windscreen outside pig house of pig farm B
			baseMean	log2FoldChange	lfcSE	stat	pvalue	padj	sig
		d__Bacteria;p__Proteobacteria;c__Gammaproteobacteria;o__Betaproteobacteriales;f__Burkholderiaceae;g__Massilia;	73.48659078	-7.657617491	2.272411605	-3.369819742	0.000752174	0.199711925	down
		d__Bacteria;p__Cyanobacteria;c__Oxyphotobacteria;o__Chloroplast;f__Chloroplast;g__Chloroplast;	185.4180642	-7.456138077	2.228443016	-3.345895777	0.000820172	0.199711925	down
		d__Bacteria;p__Deinococcus-Thermus;c__Deinococci;o__Deinococcales;f__Deinococcaceae;g__Deinococcus;	16.13870426	-6.991427205	2.391578254	-2.923352892	0.003462838	0.562134052	down
		d__Bacteria;p__Firmicutes;c__Bacilli;o__Lactobacillales;f__Streptococcaceae;g__Lactococcus;	6.468881099	-6.395167669	2.776247996	-2.303528963	0.021249099	0.618514261	down
		d__Bacteria;p__Proteobacteria;c__Alphaproteobacteria;o__Rhizobiales;f__Beijerinckiaceae;g__Methylobacterium;	11.99536797	-7.294281154	3.249786055	-2.244541957	0.024797552	0.618514261	down
		d__Bacteria;p__Proteobacteria;c__Alphaproteobacteria;o__Caulobacterales;f__Caulobacteraceae;g__Brevundimonas;	10.46138435	-7.095112347	3.214814638	-2.207005114	0.027313702	0.618514261	down
		d__Bacteria;p__Proteobacteria;c__Alphaproteobacteria;o__Sphingomonadales;f__Sphingomonadaceae;g__Ellin6055;	11.19791553	-7.194773043	3.388286504	-2.123425228	0.033718235	0.618514261	down
		d__Bacteria;p__Actinobacteria;c__Actinobacteria;o__Micromonosporales;f__Micromonosporaceae;g__Micromonospora;	10.78317792	-7.139858617	3.388476397	-2.1071	0.035108912	0.618514261	down
		d__Bacteria;p__Proteobacteria;c__Gammaproteobacteria;o__Enterobacteriales;f__Enterobacteriaceae;g__Enterobacter;	10.64059722	-7.12227388	3.388538734	-2.101871762	0.035564511	0.618514261	down
		d__Bacteria;p__Acidobacteria;c__Subgroup_6;o__Unknown_Order;f__Unknown_Family;g__Luteitalea;	10.36844031	-7.082767048	3.38868156	-2.090124705	0.036606599	0.618514261	down
		d__Bacteria;p__Chloroflexi;c__Chloroflexia;o__Chloroflexales;f__Chloroflexaceae;g__FFCH7168;	10.36844031	-7.082767048	3.38868156	-2.090124705	0.036606599	0.618514261	down
		d__Bacteria;p__Actinobacteria;c__MB-A2-108;o__MB-A2-108;f__MB-A2-108;g__MB-A2-108;	9.953702695	-7.023329036	3.388903875	-2.072448584	0.038223627	0.618514261	down
		d__Bacteria;p__Firmicutes;c__Bacilli;o__Bacillales;f__Planococcaceae;g__Domibacillus;	9.953702695	-7.023329036	3.388903875	-2.072448584	0.038223627	0.618514261	down
		d__Bacteria;p__Proteobacteria;c__Alphaproteobacteria;o__Rhizobiales;f__Rhizobiaceae;g__Aureimonas;	9.953702695	-7.023329036	3.388903875	-2.072448584	0.038223627	0.618514261	down
		d__Bacteria;p__Actinobacteria;c__Actinobacteria;o__Frankiales;f__Cryptosporangiaceae;g__Fodinicola;	9.538965082	-6.96132854	3.389145644	-2.054006901	0.039975024	0.618514261	down
		d__Bacteria;p__Armatimonadetes;c__Fimbriimonadia;o__Fimbriimonadales;f__Fimbriimonadaceae;g__Fimbriimonadaceae;	9.538965082	-6.96132854	3.389145644	-2.054006901	0.039975024	0.618514261	down
		d__Bacteria;p__Actinobacteria;c__Acidimicrobiia;o__Microtrichales;f__Ilumatobacteraceae;g__CL500-29_marine_group;	9.12422747	-6.896556249	3.389409448	-2.034736834	0.04187736	0.618514261	down
		d__Bacteria;p__Armatimonadetes;c__Armatimonadia;o__Armatimonadales;f__Armatimonadales;g__Armatimonadales;	9.12422747	-6.896556249	3.389409448	-2.034736834	0.04187736	0.618514261	down
		d__Bacteria;p__Cyanobacteria;c__Oxyphotobacteria;o__Phormidesmiales;f__Nodosilineaceae;g__Nodosilinea_PCC-7104;	9.12422747	-6.896556249	3.389409448	-2.034736834	0.04187736	0.618514261	down
		d__Bacteria;p__Proteobacteria;c__Deltaproteobacteria;o__Bdellovibrionales;f__Bacteriovoracaceae;g__Peredibacter;	9.12422747	-6.896556249	3.389409448	-2.034736834	0.04187736	0.618514261	down
		d__Bacteria;p__Proteobacteria;c__Deltaproteobacteria;o__Myxococcales;f__Archangiaceae;g__Archangium;	9.12422747	-6.896556249	3.389409448	-2.034736834	0.04187736	0.618514261	down
		d__Bacteria;p__Proteobacteria;c__Alphaproteobacteria;o__Rhizobiales;f__Rhizobiaceae;g__Allorhizobium-Neorhizobium-Pararhizobium-Rhizobium;	8.795494124	-6.844250767	3.389631197	-2.019172697	0.043469273	0.618514261	down
		d__Bacteria;p__Actinobacteria;c__Thermoleophilia;o__Solirubrobacterales;f__Solirubrobacteraceae;g__Conexibacter;	8.709489858	-6.828721808	3.389698578	-2.014551339	0.04395168	0.618514261	down
		d__Bacteria;p__Nitrospirae;c__Nitrospira;o__Nitrospirales;f__Nitrospiraceae;g__Nitrospira;	8.294752246	-6.757547521	3.390016746	-1.993367003	0.046221274	0.618514261	down
		d__Bacteria;p__Proteobacteria;c__Deltaproteobacteria;o__Myxococcales;f__bacteriap25;g__bacteriap25;	8.294752246	-6.757547521	3.390016746	-1.993367003	0.046221274	0.618514261	down
		d__Bacteria;p__Proteobacteria;c__Gammaproteobacteria;o__Betaproteobacteriales;f__Burkholderiaceae;g__Lautropia;	8.294752246	-6.757547521	3.390016746	-1.993367003	0.046221274	0.618514261	down
		d__Bacteria;p__Verrucomicrobia;c__Verrucomicrobiae;o__Chthoniobacterales;f__Chthoniobacteraceae;g__Chthoniobacter;	8.294752246	-6.757547521	3.390016746	-1.993367003	0.046221274	0.618514261	down
		d__Bacteria;p__Verrucomicrobia;c__Verrucomicrobiae;o__Pedosphaerales;f__Pedosphaeraceae;g__Pedosphaeraceae;	8.294752246	-6.757547521	3.390016746	-1.993367003	0.046221274	0.618514261	down
		d__Bacteria;p__Actinobacteria;c__Actinobacteria;o__Corynebacteriales;f__Mycobacteriaceae;g__Mycobacterium;	8.094190932	-6.722418178	3.390179594	-1.982909162	0.047377577	0.618514261	down
		d__Bacteria;p__Acidobacteria;c__Blastocatellia_(Subgroup_4);o__Blastocatellales;f__Blastocatellaceae;g__Blastocatella;	7.880014633	-6.682683278	3.390368577	-1.971078697	0.048714875	0.618514261	down
